# Supplementary material for: Forecasting the outcome of spintronic experiments with Neural Ordinary Differential Equations
Source: Nat Commun. 2022 Feb 23;13:1016. doi: 10.1038/s41467-022-28571-7 (PMC8866480; doi:10.1038/s41467-022-28571-7)
Supplement: Supplementary file 3 — Source Data [file 41467_2022_28571_MOESM3_ESM.xlsx]

## Sheet: Fig1d-e
	Time(ns)	Delta_Ku	Delta_D	Delta_mz_Mumax	Delta_mz_NeurODE
0	0	0	0	0.00045914	0.00045914
1	0.005	-0.0558392	0.00322926	0.0017305	0.00164894
2	0.01	-0.110798	0.00645801	0.00197435	0.00202305
3	0.015	-0.164009	0.00968575	0.00124956	0.00112292
4	0.02	-0.214634	0.012912	-0.00090277	-0.00124836
5	0.025	-0.261873	0.0161361	-0.0046393	-0.00500724
6	0.03	-0.304983	0.0193577	-0.00942766	-0.00983258
7	0.035	-0.343283	0.0225763	-0.0147155	-0.0152456
8	0.04	-0.37617	0.0257913	-0.02013	-0.0206946
9	0.045	-0.403124	0.0290022	-0.0252437	-0.0256278
10	0.05	-0.42372	0.0322085	-0.029137	-0.0295515
11	0.055	-0.437634	0.0354098	-0.0316354	-0.0320801
12	0.06	-0.444646	0.0386055	-0.0327749	-0.032975
13	0.065	-0.444646	0.041795	-0.0320748	-0.0321684
14	0.07	-0.437634	0.044978	-0.0296872	-0.0297656
15	0.075	-0.42372	0.0481539	-0.0260373	-0.0260272
16	0.08	-0.403124	0.0513221	-0.0214817	-0.0213353
17	0.085	-0.37617	0.0544823	-0.0162066	-0.0161504
18	0.09	-0.343283	0.0576338	-0.0108957	-0.0109647
19	0.095	-0.304983	0.0607763	-0.0062621	-0.00624989
20	0.1	-0.261873	0.0639091	-0.0023327	-0.00240002
21	0.105	-0.214634	0.0670319	0.0005564	0.0003311
22	0.11	-0.164009	0.0701441	0.0020791	0.00188363
23	0.115	-0.110798	0.0732452	0.0026241	0.00241781
24	0.12	-0.0558392	0.0763347	0.00260837	0.00229511
25	0.125	1.43292e-16	0.0794122	0.0023409	0.00201113
26	0.13	0.0558392	0.0824771	0.00233305	0.00209293
27	0.135	0.110798	0.0855291	0.003231	0.00298321
28	0.14	0.164009	0.0885675	0.00518627	0.00493627
29	0.145	0.214634	0.0915919	0.00801045	0.00794782
30	0.15	0.261873	0.0946019	0.0117785	0.011734
31	0.155	0.304983	0.0975969	0.0157645	0.015769
32	0.16	0.343283	0.100576	0.0192469	0.0193902
33	0.165	0.37617	0.10354	0.0218413	0.0219657
34	0.17	0.403124	0.106488	0.0230557	0.0230819
35	0.175	0.42372	0.109418	0.0227288	0.0226778
36	0.18	0.437634	0.112331	0.0212622	0.0210702
37	0.185	0.444646	0.115227	0.0192353	0.0188597
38	0.19	0.444646	0.118104	0.0171133	0.0167508
39	0.195	0.437634	0.120963	0.0156849	0.0153484
40	0.2	0.42372	0.123803	0.0153204	0.014994
41	0.205	0.403124	0.126623	0.0158247	0.0156836
42	0.21	0.37617	0.129423	0.0171358	0.017081
43	0.215	0.343283	0.132202	0.0186648	0.0186215
44	0.22	0.304983	0.134961	0.0196703	0.019675
45	0.225	0.261873	0.137699	0.0197866	0.0197228
46	0.23	0.214634	0.140414	0.0187264	0.0184939
47	0.235	0.164009	0.143108	0.0163551	0.0160218
48	0.24	0.110798	0.145779	0.0129968	0.0126117
49	0.245	0.0558392	0.148427	0.0091777	0.00873641
50	0.25	1.40638e-16	0.151051	0.005251	0.00490935
51	0.255	0.0274025	0.153652	0.00196523	0.00174265
52	0.26	0.0543729	0.156228	0.0003664	-4.24489e-05
53	0.265	0.0804857	0.15878	0.00038463	0.000136524
54	0.27	0.105329	0.161306	0.00243086	0.00242876
55	0.275	0.128512	0.163807	0.006533	0.00651789
56	0.28	0.149667	0.166283	0.0116115	0.0116733
57	0.285	0.168463	0.168732	0.0165618	0.0168754
58	0.29	0.184602	0.171154	0.0206777	0.0210276
59	0.295	0.197829	0.173549	0.0230489	0.0232396
60	0.3	0.207936	0.175917	0.0228475	0.0230899
61	0.305	0.214765	0.178257	0.0207848	0.0207565
62	0.31	0.218206	0.180569	0.017328	0.0169661
63	0.315	0.218206	0.182853	0.0131047	0.0127746
64	0.32	0.214765	0.185107	0.00963164	0.00926702
65	0.325	0.207936	0.187333	0.0076409	0.00728574
66	0.33	0.197829	0.189529	0.0073483	0.00724482
67	0.335	0.184602	0.191694	0.0089241	0.00905556
68	0.34	0.168463	0.19383	0.0120113	0.0121658
69	0.345	0.149667	0.195935	0.0154222	0.0156973
70	0.35	0.128512	0.198009	0.0182818	0.0186575
71	0.355	0.105329	0.200052	0.0201084	0.0201907
72	0.36	0.0804857	0.202063	0.0199018	0.0197992
73	0.365	0.0543729	0.204042	0.0177292	0.0174636
74	0.37	0.0274025	0.205989	0.0142218	0.013627
75	0.375	8.0326e-17	0.207904	0.0097145	0.00904996
76	0.38	-0.0274025	0.209786	0.0051001	0.00459776
77	0.385	-0.0543729	0.211634	0.00137	0.00104262
78	0.39	-0.0804857	0.213449	-0.0009165	-0.00108031
79	0.395	-0.105329	0.215231	-0.001747	-0.00155396
80	0.4	-0.128512	0.216978	-0.0009101	-0.000494619
81	0.405	-0.149667	0.218691	0.0013255	0.00169479
82	0.41	-0.168463	0.22037	0.00398684	0.00441703
83	0.415	-0.184602	0.222014	0.00665326	0.00699919
84	0.42	-0.197829	0.223623	0.0087944	0.00882287
85	0.425	-0.207936	0.225196	0.0096808	0.00944824
86	0.43	-0.214765	0.226734	0.0091398	0.00870649
87	0.435	-0.218206	0.228236	0.00743247	0.00673377
88	0.44	-0.218206	0.229702	0.00482023	0.00393446
89	0.445	-0.214765	0.231132	0.001693	0.000887153
90	0.45	-0.207936	0.232525	-0.00113814	-0.00177598
91	0.455	-0.197829	0.233882	-0.002963	-0.00348874
92	0.46	-0.184602	0.235202	-0.0036581	-0.00385253
93	0.465	-0.168463	0.236484	-0.00283217	-0.00270686
94	0.47	-0.149667	0.237729	-0.00040906	-0.000157437
95	0.475	-0.128512	0.238937	0.0030784	0.00344054
96	0.48	-0.105329	0.240107	0.0070795	0.00753724
97	0.485	-0.0804857	0.241239	0.0111225	0.0114763
98	0.49	-0.0543729	0.242333	0.0144498	0.0146155
99	0.495	-0.0274025	0.243388	0.0164432	0.0164686
100	0.5	-1.48021e-16	0.244406	0.0170378	0.0168348
101	0.505	0.037872	0.245384	0.016401	0.0158803
102	0.51	0.0751468	0.246324	0.0147645	0.0141204
103	0.515	0.111236	0.247225	0.0129106	0.0122757
104	0.52	0.145572	0.248087	0.0116433	0.0110667
105	0.525	0.177611	0.24891	0.0113572	0.0110337
106	0.53	0.20685	0.249693	0.0124138	0.0124026
107	0.535	0.232826	0.250437	0.0148226	0.0150246
108	0.54	0.255131	0.251142	0.0180305	0.0184014
109	0.545	0.273412	0.251806	0.0213402	0.0217977
110	0.55	0.287381	0.252431	0.0240948	0.0244316
111	0.555	0.296818	0.253017	0.0256113	0.0256978
112	0.56	0.301574	0.253562	0.0254927	0.0253477
113	0.565	0.301574	0.254067	0.0240029	0.0235575
114	0.57	0.296818	0.254532	0.0214659	0.0208675
115	0.575	0.287381	0.254957	0.0185499	0.0180143
116	0.58	0.273412	0.255342	0.0160923	0.0157148
117	0.585	0.255131	0.255686	0.0145914	0.0144729
118	0.59	0.232826	0.25599	0.0142657	0.0144594
119	0.595	0.20685	0.256253	0.0150902	0.0154868
120	0.6	0.177611	0.256476	0.0166497	0.0170761
121	0.605	0.145572	0.256659	0.0182346	0.0185934
122	0.61	0.111236	0.256801	0.0192949	0.0194225
123	0.615	0.0751468	0.256902	0.0193679	0.0191264
124	0.62	0.037872	0.256963	0.0180861	0.0175511
125	0.625	1.85026e-16	0.256983	0.0156058	0.0148484
126	0.63	-0.037872	0.256963	0.0122823	0.011415
127	0.635	-0.0751468	0.256902	0.008509	0.00777657
128	0.64	-0.111236	0.256801	0.0049028	0.00445855
129	0.645	-0.145572	0.256659	0.00198424	0.00188056
130	0.65	-0.177611	0.256476	6.843e-05	0.000288779
131	0.655	-0.20685	0.256253	-0.0007978	-0.000270256
132	0.66	-0.232826	0.25599	-0.0005931	6.29061e-05
133	0.665	-0.255131	0.255686	0.000414	0.00100433
134	0.67	-0.273412	0.255342	0.0017529	0.00219055
135	0.675	-0.287381	0.254957	0.0031013	0.00325103
136	0.68	-0.296818	0.254532	0.0041241	0.00387827
137	0.685	-0.301574	0.254067	0.0044858	0.00388531
138	0.69	-0.301574	0.253562	0.0041045	0.00323999
139	0.695	-0.296818	0.253017	0.00311417	0.00206902
140	0.7	-0.287381	0.252431	0.0017082	0.000630994
141	0.705	-0.273412	0.251806	0.000181	-0.000734984
142	0.71	-0.255131	0.251142	-0.00102543	-0.00167415
143	0.715	-0.232826	0.250437	-0.00154155	-0.00188283
144	0.72	-0.20685	0.249693	-0.001189	-0.00116656
145	0.725	-0.177611	0.24891	0.0001931	0.000519981
146	0.73	-0.145572	0.248087	0.0025605	0.00305747
147	0.735	-0.111236	0.247225	0.0056302	0.00617352
148	0.74	-0.0751468	0.246324	0.00898445	0.00948076
149	0.745	-0.037872	0.245384	0.0122463	0.0125408
150	0.75	-1.73709e-16	0.244406	0.0149313	0.0149465
151	0.755	0.0296296	0.243388	0.0166492	0.0164075
152	0.76	0.0587919	0.242333	0.0172889	0.0168156
153	0.765	0.0870271	0.241239	0.0169594	0.0162913
154	0.77	0.11389	0.240107	0.0158727	0.0151746
155	0.775	0.138956	0.238937	0.0145089	0.0139366
156	0.78	0.161831	0.237729	0.0134181	0.0130568
157	0.785	0.182154	0.236484	0.0129688	0.0129007
158	0.79	0.199605	0.235202	0.0134019	0.0136281
159	0.795	0.213907	0.233882	0.0147446	0.0151523
160	0.8	0.224836	0.232525	0.0167057	0.0171594
161	0.805	0.232219	0.231132	0.0188133	0.0191856
162	0.81	0.23594	0.229702	0.0205986	0.0207374
163	0.815	0.23594	0.228236	0.0216112	0.0214256
164	0.82	0.232219	0.226734	0.0215418	0.021072
165	0.825	0.224836	0.225196	0.0204453	0.0197549
166	0.83	0.213907	0.223623	0.0185439	0.0177796
167	0.835	0.199605	0.222014	0.0162107	0.0155856
168	0.84	0.182154	0.22037	0.0139809	0.0136234
169	0.845	0.161831	0.218691	0.0122578	0.0122389
170	0.85	0.138956	0.216978	0.0112799	0.0115949
171	0.855	0.11389	0.215231	0.0110896	0.0116446
172	0.86	0.0870271	0.213449	0.0115519	0.0121561
173	0.865	0.0587919	0.211634	0.0122845	0.0127797
174	0.87	0.0296296	0.209786	0.0128984	0.013138
175	0.875	2.0266e-16	0.207904	0.0130607	0.0129186
176	0.88	-0.0296296	0.205989	0.0124658	0.0119459
177	0.885	-0.0587919	0.204042	0.0110256	0.0102166
178	0.89	-0.0870271	0.202063	0.00886804	0.0078908
179	0.895	-0.11389	0.200052	0.00620133	0.00524696
180	0.9	-0.138956	0.198009	0.00337077	0.00261632
181	0.905	-0.161831	0.195935	0.00073684	0.000315384
182	0.91	-0.182154	0.19383	-0.0013454	-0.00140959
183	0.915	-0.199605	0.191694	-0.00271767	-0.00241894
184	0.92	-0.213907	0.189529	-0.00326657	-0.00269408
185	0.925	-0.224836	0.187333	-0.00301205	-0.00233053
186	0.93	-0.232219	0.185107	-0.0021539	-0.0015129
187	0.935	-0.23594	0.182853	-0.00093585	-0.000477247
188	0.94	-0.23594	0.180569	0.00039226	0.000532988
189	0.945	-0.232219	0.178257	0.00154067	0.00131087
190	0.95	-0.224836	0.175917	0.0023015	0.00172308
191	0.955	-0.213907	0.173549	0.0025864	0.00173369
192	0.96	-0.199605	0.171154	0.002428	0.00140959
193	0.965	-0.182154	0.168732	0.0019126	0.000905894
194	0.97	-0.161831	0.166283	0.0012765	0.000434123
195	0.975	-0.138956	0.163807	0.0007895	0.000219159
196	0.98	-0.11389	0.161306	0.00067187	0.000453303
197	0.985	-0.0870271	0.15878	0.0011165	0.00125573
198	0.99	-0.0587919	0.156228	0.00222165	0.00264469
199	0.995	-0.0296296	0.153652	0.00394947	0.00452771
200	1	-2.0489e-16	0.151051	0.0061117	0.00671062
201	1.005	0.0262112	0.148427	0.00845254	0.00892548
202	1.01	0.052009	0.145779	0.0106492	0.0108745
203	1.015	0.0769865	0.143108	0.0123906	0.0122969
204	1.02	0.10075	0.140414	0.0134537	0.013038
205	1.025	0.122925	0.137699	0.013765	0.0130875
206	1.03	0.143161	0.134961	0.0133855	0.0125847
207	1.035	0.161139	0.132202	0.0125521	0.0117831
208	1.04	0.176576	0.129423	0.0115767	0.0109864
209	1.045	0.189228	0.126623	0.0107611	0.0104726
210	1.05	0.198896	0.123803	0.0103804	0.0104258
211	1.055	0.205427	0.120963	0.0105595	0.0108927
212	1.06	0.208719	0.118104	0.0112572	0.0117718
213	1.065	0.208719	0.115227	0.0123029	0.0128393
214	1.07	0.205427	0.112331	0.0134121	0.0138032
215	1.075	0.198896	0.109418	0.0142624	0.0143766
216	1.08	0.189228	0.106488	0.0145736	0.0143491
217	1.085	0.176576	0.10354	0.0141954	0.013638
218	1.09	0.161139	0.100576	0.013098	0.0123059
219	1.095	0.143161	0.0975969	0.011401	0.0105385
220	1.1	0.122925	0.0946019	0.0093663	0.00859346
221	1.105	0.10075	0.0915919	0.0072546	0.00673623
222	1.11	0.0769865	0.0885675	0.0053569	0.00518013
223	1.115	0.052009	0.0855291	0.00386036	0.00404503
224	1.12	0.0262112	0.0824771	0.0028679	0.00334046
225	1.125	-5.12484e-16	0.0794122	0.00232924	0.00297358
226	1.13	-0.0262112	0.0763347	0.0021288	0.00277749
227	1.135	-0.052009	0.0732452	0.00206465	0.00255248
228	1.14	-0.0769865	0.0701441	0.0019075	0.00211085
229	1.145	-0.10075	0.0670319	0.00147063	0.00131651
230	1.15	-0.122925	0.0639091	0.00063253	0.00011171
231	1.155	-0.143161	0.0607763	-0.00066166	-0.00147339
232	1.16	-0.161139	0.0576338	-0.00234204	-0.00332885
233	1.165	-0.176576	0.0544823	-0.0042808	-0.00528712
234	1.17	-0.189228	0.0513221	-0.00626814	-0.00715325
235	1.175	-0.198896	0.0481539	-0.0081043	-0.00873702
236	1.18	-0.205427	0.044978	-0.00958365	-0.00988176
237	1.185	-0.208719	0.041795	-0.0105336	-0.0104861
238	1.19	-0.208719	0.0386055	-0.0108778	-0.0105165
239	1.195	-0.205427	0.0354098	-0.0105902	-0.0100094
240	1.2	-0.198896	0.0322085	-0.0097294	-0.00906328
241	1.205	-0.189228	0.0290022	-0.00843995	-0.00782207
242	1.21	-0.176576	0.0257913	-0.0068946	-0.00645292
243	1.215	-0.161139	0.0225763	-0.00527584	-0.00512054
244	1.22	-0.143161	0.0193577	-0.0037898	-0.00396188
245	1.225	-0.122925	0.0161361	-0.0025732	-0.00306487
246	1.23	-0.10075	0.012912	-0.0017126	-0.00245491
247	1.235	-0.0769865	0.00968575	-0.00120645	-0.00209216
248	1.24	-0.052009	0.00645801	-0.00099635	-0.00188104
249	1.245	-0.0262112	0.00322926	-0.00094187	-0.00169065
250	1.25	-5.01332e-17	-8.26521e-17	-0.0008792	-0.00139168
251	1.255	0.00513075	-0.00322926	-0.00071596	-0.000909884
252	1.26	0.0101806	-0.00645801	-0.00047594	-0.00028225
253	1.265	0.0150699	-0.00968575	-7.17e-05	0.000374881
254	1.27	0.0197215	-0.012912	0.0003644	0.000939376
255	1.275	0.0240621	-0.0161361	0.0007053	0.00130665
256	1.28	0.0280232	-0.0193577	0.00094426	0.00140972
257	1.285	0.0315424	-0.0225763	0.00106025	0.00123173
258	1.29	0.0345641	-0.0257913	0.00095386	0.00080829
259	1.295	0.0370408	-0.0290022	0.0006573	0.000218949
260	1.3	0.0389333	-0.0322085	0.000305	-0.000430003
261	1.305	0.0402118	-0.0354098	-0.0001595	-0.0010276
262	1.31	0.0408561	-0.0386055	-0.00064474	-0.00148039
263	1.315	0.0408561	-0.041795	-0.0010079	-0.00173032
264	1.32	0.0402118	-0.044978	-0.0012896	-0.00176511
265	1.325	0.0389333	-0.0481539	-0.0014778	-0.00161949
266	1.33	0.0370408	-0.0513221	-0.00152414	-0.00136741
267	1.335	0.0345641	-0.0544823	-0.00148665	-0.00110683
268	1.34	0.0315424	-0.0576338	-0.00148075	-0.000940215
269	1.345	0.0280232	-0.0607763	-0.0015033	-0.000954412
270	1.35	0.0240621	-0.0639091	-0.0015904	-0.00120386
271	1.355	0.0197215	-0.0670319	-0.00187563	-0.00170047
272	1.36	0.0150699	-0.0701441	-0.002304	-0.0024121
273	1.365	0.0101806	-0.0732452	-0.0028388	-0.00326969
274	1.37	0.00513075	-0.0763347	-0.00352334	-0.00418115
275	1.375	-9.02904e-17	-0.0794122	-0.0042624	-0.00504887
276	1.38	-0.00513075	-0.0824771	-0.004967	-0.00578738
277	1.385	-0.0101806	-0.0855291	-0.0056123	-0.00633771
278	1.39	-0.0150699	-0.0885675	-0.00618386	-0.0066764
279	1.395	-0.0197215	-0.0915919	-0.00658154	-0.00681764
280	1.4	-0.0240621	-0.0946019	-0.00683826	-0.00680891
281	1.405	-0.0280232	-0.0975969	-0.00702154	-0.00672087
282	1.41	-0.0315424	-0.100576	-0.0070917	-0.00663366
283	1.415	-0.0345641	-0.10354	-0.007118	-0.00662204
284	1.42	-0.0370408	-0.106488	-0.00719267	-0.00674179
285	1.425	-0.0389333	-0.109418	-0.00731116	-0.00701999
286	1.43	-0.0402118	-0.112331	-0.00748693	-0.00745057
287	1.435	-0.0408561	-0.115227	-0.00776654	-0.00799594
288	1.44	-0.0408561	-0.118104	-0.0081338	-0.00859422
289	1.445	-0.0402118	-0.120963	-0.00850087	-0.00917048
290	1.45	-0.0389333	-0.123803	-0.0088786	-0.00964994
291	1.455	-0.0370408	-0.126623	-0.00923263	-0.00997074
292	1.46	-0.0345641	-0.129423	-0.0094569	-0.0100943
293	1.465	-0.0315424	-0.132202	-0.00956416	-0.0100113
294	1.47	-0.0280232	-0.134961	-0.0095565	-0.00974343
295	1.475	-0.0240621	-0.137699	-0.0093992	-0.00933896
296	1.48	-0.0197215	-0.140414	-0.0091222	-0.00886504
297	1.485	-0.0150699	-0.143108	-0.00879853	-0.00839644
298	1.49	-0.0101806	-0.145779	-0.0084544	-0.00800324
299	1.495	-0.00513075	-0.148427	-0.0081069	-0.00773939
300	1.5	5.51349e-16	-0.151051	-0.0078549	-0.00765775
301	1.505	-0.047022	-0.153652	-0.007876	-0.00787191
302	1.51	-0.0933024	-0.156228	-0.00855225	-0.0086286
303	1.515	-0.138111	-0.15878	-0.0098997	-0.0102008
304	1.52	-0.180742	-0.161306	-0.0121846	-0.0127157
305	1.525	-0.220523	-0.163807	-0.0155497	-0.0161436
306	1.53	-0.256826	-0.166283	-0.019696	-0.0203144
307	1.535	-0.289078	-0.168732	-0.0243042	-0.0249527
308	1.54	-0.316771	-0.171154	-0.0291271	-0.0297195
309	1.545	-0.339469	-0.173549	-0.0338602	-0.0342525
310	1.55	-0.356813	-0.175917	-0.0379078	-0.0382027
311	1.555	-0.36853	-0.178257	-0.0410752	-0.0412651
312	1.56	-0.374436	-0.180569	-0.0432672	-0.0432064
313	1.565	-0.374436	-0.182853	-0.0440915	-0.043885
314	1.57	-0.36853	-0.185107	-0.0435508	-0.0432624
315	1.575	-0.356813	-0.187333	-0.0418141	-0.0414052
316	1.58	-0.339469	-0.189529	-0.038985	-0.0384767
317	1.585	-0.316771	-0.191694	-0.0351298	-0.0347207
318	1.59	-0.289078	-0.19383	-0.0307085	-0.0304377
319	1.595	-0.256826	-0.195935	-0.0261145	-0.0259585
320	1.6	-0.220523	-0.198009	-0.0215264	-0.0216127
321	1.605	-0.180742	-0.200052	-0.0173294	-0.0176972
322	1.61	-0.138111	-0.202063	-0.0139422	-0.0144416
323	1.615	-0.0933024	-0.204042	-0.0113589	-0.0119779
324	1.62	-0.047022	-0.205989	-0.0096034	-0.0103179
325	1.625	7.35597e-16	-0.207904	-0.00868767	-0.00934788
326	1.63	0.047022	-0.209786	-0.00835555	-0.00884475
327	1.635	0.0933024	-0.211634	-0.00816666	-0.00851483
328	1.64	0.138111	-0.213449	-0.00791334	-0.00804847
329	1.645	0.180742	-0.215231	-0.00731545	-0.00718064
330	1.65	0.220523	-0.216978	-0.0059914	-0.00574581
331	1.655	0.256826	-0.218691	-0.0040479	-0.00371621
332	1.66	0.289078	-0.22037	-0.00157266	-0.0012157
333	1.665	0.316771	-0.222014	0.0012513	0.00149475
334	1.67	0.339469	-0.223623	0.0040047	0.00406066
335	1.675	0.356813	-0.225196	0.0062062	0.0061033
336	1.68	0.36853	-0.226734	0.007623	0.0073038
337	1.685	0.374436	-0.228236	0.00800783	0.00748163
338	1.69	0.374436	-0.229702	0.007231	0.00664212
339	1.695	0.36853	-0.231132	0.00559754	0.00497524
340	1.7	0.356813	-0.232525	0.003384	0.00280489
341	1.705	0.339469	-0.233882	0.000875	0.000506665
342	1.71	0.316771	-0.235202	-0.0014081	-0.00157991
343	1.715	0.289078	-0.236484	-0.00326096	-0.00322203
344	1.72	0.256826	-0.237729	-0.0045886	-0.00433429
345	1.725	0.220523	-0.238937	-0.0053674	-0.00498485
346	1.73	0.180742	-0.240107	-0.005741	-0.00537
347	1.735	0.138111	-0.241239	-0.00608193	-0.00576528
348	1.74	0.0933024	-0.242333	-0.00662517	-0.00646495
349	1.745	0.047022	-0.243388	-0.00761157	-0.00772261
350	1.75	2.46714e-15	-0.244406	-0.00936645	-0.00967254
351	1.755	0.0573584	-0.245384	-0.0115612	-0.0121276
352	1.76	0.113812	-0.246324	-0.0133152	-0.0144528
353	1.765	0.168471	-0.247225	-0.0146247	-0.0157934
354	1.77	0.220473	-0.248087	-0.0144905	-0.0154921
355	1.775	0.268998	-0.24891	-0.0122432	-0.0132159
356	1.78	0.313281	-0.249693	-0.0083145	-0.00902556
357	1.785	0.352623	-0.250437	-0.0032	-0.00337572
358	1.79	0.386404	-0.251142	0.002844	0.0029367
359	1.795	0.414092	-0.251806	0.00848926	0.00887607
360	1.8	0.435248	-0.252431	0.0124578	0.0133542
361	1.805	0.449541	-0.253017	0.0147029	0.0154991
362	1.81	0.456744	-0.253562	0.0143344	0.0149184
363	1.815	0.456744	-0.254067	0.0115403	0.0118381
364	1.82	0.449541	-0.254532	0.0073911	0.00703991
365	1.825	0.435248	-0.254957	0.0024965	0.00161847
366	1.83	0.414092	-0.255342	-0.0022622	-0.00331975
367	1.835	0.386404	-0.255686	-0.00565796	-0.00689911
368	1.84	0.352623	-0.25599	-0.00740945	-0.00863072
369	1.845	0.313281	-0.256253	-0.0077687	-0.00848043
370	1.85	0.268998	-0.256476	-0.00648397	-0.00684315
371	1.855	0.220473	-0.256659	-0.00446826	-0.00443605
372	1.86	0.168471	-0.256801	-0.00277113	-0.00214153
373	1.865	0.113812	-0.256902	-0.00164306	-0.000829407
374	1.87	0.0573584	-0.256963	-0.0019538	-0.00118478
375	1.875	2.46657e-15	-0.256983	-0.00424605	-0.00357707
376	1.88	-0.0573584	-0.256963	-0.0083508	-0.00800974
377	1.885	-0.113812	-0.256902	-0.0139145	-0.0141673
378	1.89	-0.168471	-0.256801	-0.0208992	-0.0215279
379	1.895	-0.220473	-0.256659	-0.0285472	-0.0294809
380	1.9	-0.268998	-0.256476	-0.0359981	-0.0374121
381	1.905	-0.313281	-0.256253	-0.043065	-0.0447582
382	1.91	-0.352623	-0.25599	-0.0493358	-0.0510437
383	1.915	-0.386404	-0.255686	-0.0540774	-0.0559095
384	1.92	-0.414092	-0.255342	-0.0573469	-0.0591323
385	1.925	-0.435248	-0.254957	-0.0592338	-0.0606305
386	1.93	-0.449541	-0.254532	-0.0595481	-0.0604564
387	1.935	-0.456744	-0.254067	-0.0582627	-0.0587762
388	1.94	-0.456744	-0.253562	-0.0559226	-0.0558443
389	1.945	-0.449541	-0.253017	-0.0527059	-0.0519735
390	1.95	-0.435248	-0.252431	-0.0485861	-0.0475059
391	1.955	-0.414092	-0.251806	-0.0441174	-0.0427847
392	1.96	-0.386404	-0.251142	-0.0396558	-0.0381266
393	1.965	-0.352623	-0.250437	-0.0352484	-0.0337972
394	1.97	-0.313281	-0.249693	-0.0310535	-0.0299885
395	1.975	-0.268998	-0.24891	-0.0274645	-0.0268012
396	1.98	-0.220473	-0.248087	-0.0244498	-0.0242344
397	1.985	-0.168471	-0.247225	-0.0217202	-0.0221869
398	1.99	-0.113812	-0.246324	-0.0194686	-0.0204735
399	1.995	-0.0573584	-0.245384	-0.0175501	-0.0188539
400	2	1.89563e-16	-0.244406	-0.015492	-0.0171241
401	2.005	-0.0121252	-0.243388	-0.0135423	-0.0152055
402	2.01	-0.0240592	-0.242333	-0.0121809	-0.0133032
403	2.015	-0.0356137	-0.241239	-0.0110853	-0.0118098
404	2.02	-0.0466066	-0.240107	-0.0107081	-0.0110434
405	2.025	-0.0568645	-0.238937	-0.0115189	-0.0111952
406	2.03	-0.0662256	-0.237729	-0.0131511	-0.0122983
407	2.035	-0.0745423	-0.236484	-0.015163	-0.0142253
408	2.04	-0.0816834	-0.235202	-0.0177787	-0.0167151
409	2.045	-0.0875363	-0.233882	-0.0205661	-0.0194201
410	2.05	-0.0920087	-0.232525	-0.0226169	-0.0219615
411	2.055	-0.0950301	-0.231132	-0.0242267	-0.0239859
412	2.06	-0.0965528	-0.229702	-0.0251689	-0.0252138
413	2.065	-0.0965528	-0.228236	-0.0248881	-0.0254773
414	2.07	-0.0950301	-0.226734	-0.0236802	-0.0247408
415	2.075	-0.0920087	-0.225196	-0.0219383	-0.0231028
416	2.08	-0.0875363	-0.223623	-0.0195464	-0.0207798
417	2.085	-0.0816834	-0.222014	-0.0167432	-0.0180741
418	2.09	-0.0745423	-0.22037	-0.0143311	-0.015332
419	2.095	-0.0662256	-0.218691	-0.0123421	-0.0128952
420	2.1	-0.0568645	-0.216978	-0.0107266	-0.011051
421	2.105	-0.0466066	-0.215231	-0.0101229	-0.00998647
422	2.11	-0.0356137	-0.213449	-0.0103394	-0.00975665
423	2.115	-0.0240592	-0.211634	-0.0109579	-0.0102735
424	2.12	-0.0121252	-0.209786	-0.0120268	-0.0113219
425	2.125	8.29697e-16	-0.207904	-0.0133313	-0.0125983
426	2.13	0.0121252	-0.205989	-0.0142303	-0.0137648
427	2.135	0.0240592	-0.204042	-0.0145362	-0.0145076
428	2.14	0.0356137	-0.202063	-0.0144047	-0.0145905
429	2.145	0.0466066	-0.200052	-0.0133734	-0.0138946
430	2.15	0.0568645	-0.198009	-0.0115474	-0.0124391
431	2.155	0.0662256	-0.195935	-0.00945234	-0.0103784
432	2.16	0.0745423	-0.19383	-0.0070958	-0.00797851
433	2.165	0.0816834	-0.191694	-0.00472956	-0.00557441
434	2.17	0.0875363	-0.189529	-0.0029651	-0.00351456
435	2.175	0.0920087	-0.187333	-0.00194656	-0.00209881
436	2.18	0.0950301	-0.185107	-0.0015797	-0.00152061
437	2.185	0.0965528	-0.182853	-0.00212263	-0.00182711
438	2.19	0.0965528	-0.180569	-0.00345206	-0.00290913
439	2.195	0.0950301	-0.178257	-0.00498765	-0.00452501
440	2.2	0.0920087	-0.175917	-0.0066716	-0.00635167
441	2.205	0.0875363	-0.173549	-0.0082682	-0.00804894
442	2.21	0.0816834	-0.171154	-0.00923293	-0.00932265
443	2.215	0.0745423	-0.168732	-0.0095714	-0.00997526
444	2.22	0.0662256	-0.166283	-0.00939524	-0.00993661
445	2.225	0.0568645	-0.163807	-0.0085942	-0.00927094
446	2.23	0.0466066	-0.161306	-0.0073568	-0.00816054
447	2.235	0.0356137	-0.15878	-0.0061981	-0.00686988
448	2.24	0.0240592	-0.156228	-0.00521534	-0.0056965
449	2.245	0.0121252	-0.153652	-0.0045458	-0.00491674
450	2.25	-1.38724e-15	-0.151051	-0.00463676	-0.00474402
451	2.255	-0.0354754	-0.148427	-0.005472	-0.00532474
452	2.26	-0.0703914	-0.145779	-0.00704085	-0.00675183
453	2.265	-0.104197	-0.143108	-0.00936657	-0.00902283
454	2.27	-0.13636	-0.140414	-0.0123422	-0.0119926
455	2.275	-0.166372	-0.137699	-0.0156378	-0.0154062
456	2.28	-0.19376	-0.134961	-0.0189481	-0.0189454
457	2.285	-0.218093	-0.132202	-0.022111	-0.0222757
458	2.29	-0.238986	-0.129423	-0.024693	-0.0250898
459	2.295	-0.25611	-0.126623	-0.0265186	-0.0271419
460	2.3	-0.269195	-0.123803	-0.027537	-0.0282729
461	2.305	-0.278035	-0.120963	-0.0276572	-0.0284243
462	2.31	-0.28249	-0.118104	-0.026885	-0.0276385
463	2.315	-0.28249	-0.115227	-0.0253881	-0.0260486
464	2.32	-0.278035	-0.112331	-0.0233959	-0.0238576
465	2.325	-0.269195	-0.109418	-0.0210432	-0.0213113
466	2.33	-0.25611	-0.106488	-0.0185615	-0.0186678
467	2.335	-0.238986	-0.10354	-0.0162735	-0.0161659
468	2.34	-0.218093	-0.100576	-0.0142356	-0.0139952
469	2.345	-0.19376	-0.0975969	-0.0125403	-0.0122714
470	2.35	-0.166372	-0.0946019	-0.0112766	-0.0110197
471	2.355	-0.13636	-0.0915919	-0.0103513	-0.0101723
472	2.36	-0.104197	-0.0885675	-0.0095954	-0.00958037
473	2.365	-0.0703914	-0.0855291	-0.008855	-0.00904087
474	2.37	-0.0354754	-0.0824771	-0.0080039	-0.00833476
475	2.375	-1.6642e-15	-0.0794122	-0.00677895	-0.00726961
476	2.38	0.0354754	-0.0763347	-0.0051292	-0.00571956
477	2.385	0.0703914	-0.0732452	-0.00308066	-0.00365526
478	2.39	0.104197	-0.0701441	-0.00065904	-0.00115774
479	2.395	0.13636	-0.0670319	0.00196106	0.00158718
480	2.4	0.166372	-0.0639091	0.0044813	0.00431538
481	2.405	0.19376	-0.0607763	0.00669826	0.00673056
482	2.41	0.218093	-0.0576338	0.0083975	0.00856462
483	2.415	0.238986	-0.0544823	0.0094068	0.00964024
484	2.42	0.25611	-0.0513221	0.0097063	0.00991772
485	2.425	0.269195	-0.0481539	0.009461	0.00950941
486	2.43	0.278035	-0.044978	0.00879837	0.00865428
487	2.435	0.28249	-0.041795	0.0079966	0.00765912
488	2.44	0.28249	-0.0386055	0.00734753	0.00682347
489	2.445	0.278035	-0.0354098	0.0069726	0.00636895
490	2.45	0.269195	-0.0322085	0.006966	0.0063898
491	2.455	0.25611	-0.0290022	0.00731016	0.00683488
492	2.46	0.238986	-0.0257913	0.0078289	0.00752391
493	2.465	0.218093	-0.0225763	0.0082841	0.00819299
494	2.47	0.19376	-0.0193577	0.00849194	0.00855894
495	2.475	0.166372	-0.0161361	0.00823403	0.00838688
496	2.48	0.13636	-0.012912	0.00737113	0.00754454
497	2.485	0.104197	-0.00968575	0.0059499	0.00602947
498	2.49	0.0703914	-0.00645801	0.00404955	0.00396352
499	2.495	0.0354754	-0.00322926	0.0018046	0.001559
500	2.5	-5.32172e-16	-2.35843e-16	-0.0005236	-0.000926632
501	2.505	0.0272319	-0.00460725	-0.00249856	-0.00310019
502	2.51	0.0540343	-0.00921377	-0.00347435	-0.00438264
503	2.515	0.0799846	-0.0138188	-0.00335174	-0.00423109
504	2.52	0.104673	-0.0184217	-0.0016878	-0.00240198
505	2.525	0.127712	-0.0230217	0.0015756	0.000996477
506	2.53	0.148736	-0.027618	0.0057952	0.00551504
507	2.535	0.167414	-0.03221	0.01029	0.0104312
508	2.54	0.183452	-0.0367969	0.0144498	0.0148764
509	2.545	0.196597	-0.041378	0.0174855	0.0180256
510	2.55	0.206642	-0.0459525	0.0186741	0.0193171
511	2.555	0.213427	-0.0505198	0.0182755	0.0186228
512	2.56	0.216847	-0.0550791	0.0164158	0.0162961
513	2.565	0.216847	-0.0596297	0.0135189	0.0130734
514	2.57	0.213427	-0.0641709	0.0106902	0.00986574
515	2.575	0.206642	-0.068702	0.0085461	0.00751915
516	2.58	0.196597	-0.0732222	0.0075479	0.00661608
517	2.585	0.183452	-0.0777309	0.00802965	0.00735318
518	2.59	0.167414	-0.0822272	0.00990004	0.00951194
519	2.595	0.148736	-0.0867106	0.0124745	0.0125203
520	2.6	0.127712	-0.0911803	0.0151438	0.01559
521	2.605	0.104673	-0.0956356	0.0173791	0.0179076
522	2.61	0.0799846	-0.100076	0.0183044	0.0188401
523	2.615	0.0540343	-0.1045	0.017766	0.0180971
524	2.62	0.0272319	-0.108908	0.0159391	0.0157975
525	2.625	-2.13138e-16	-0.113299	0.0129725	0.0124218
526	2.63	-0.0272319	-0.117672	0.0095165	0.00866901
527	2.635	-0.0540343	-0.122026	0.0063106	0.00527678
528	2.64	-0.0799846	-0.126361	0.0039224	0.00286049
529	2.645	-0.104673	-0.130676	0.0026025	0.00179991
530	2.65	-0.127712	-0.13497	0.002662	0.0021831
531	2.655	-0.148736	-0.139243	0.0039946	0.00380973
532	2.66	-0.167414	-0.143494	0.006024	0.00624681
533	2.665	-0.183452	-0.147723	0.00841654	0.00892182
534	2.67	-0.196597	-0.151928	0.0106909	0.0112385
535	2.675	-0.206642	-0.156109	0.0121993	0.0126997
536	2.68	-0.213427	-0.160265	0.0127184	0.0130153
537	2.685	-0.216847	-0.164396	0.0122586	0.0121682
538	2.69	-0.216847	-0.168502	0.0109416	0.0104161
539	2.695	-0.213427	-0.17258	0.0090679	0.00822942
540	2.7	-0.206642	-0.176631	0.0072338	0.00618284
541	2.705	-0.196597	-0.180655	0.006	0.00483211
542	2.71	-0.183452	-0.18465	0.005597	0.0046002
543	2.715	-0.167414	-0.188615	0.00638265	0.00569229
544	2.72	-0.148736	-0.192551	0.0084086	0.00805274
545	2.725	-0.127712	-0.196457	0.0113152	0.0113696
546	2.73	-0.104673	-0.200331	0.0146756	0.0151258
547	2.735	-0.0799846	-0.204174	0.0180401	0.0186945
548	2.74	-0.0540343	-0.207985	0.0207975	0.0214747
549	2.745	-0.0272319	-0.211763	0.0225108	0.0230444
550	2.75	2.18005e-15	-0.215507	0.0231083	0.0232903
551	2.755	0.0619406	-0.219217	0.0228306	0.0224983
552	2.76	0.122904	-0.222893	0.0221222	0.0213266
553	2.765	0.18193	-0.226534	0.0215932	0.0205798
554	2.77	0.238086	-0.230138	0.0219367	0.0209113
555	2.775	0.290488	-0.233707	0.0234588	0.0226323
556	2.78	0.338308	-0.237238	0.0260625	0.0256156
557	2.785	0.380793	-0.240732	0.0293343	0.0293193
558	2.79	0.417273	-0.244188	0.0325752	0.0329392
559	2.795	0.447172	-0.247606	0.0350263	0.0356623
560	2.8	0.470019	-0.250984	0.0361638	0.0369318
561	2.805	0.485454	-0.254323	0.0359267	0.0366127
562	2.81	0.493232	-0.257621	0.0344731	0.0350123
563	2.815	0.493232	-0.260879	0.0324615	0.0327696
564	2.82	0.485454	-0.264096	0.0306341	0.0306522
565	2.825	0.470019	-0.267271	0.0295791	0.0293165
566	2.83	0.447172	-0.270404	0.0296333	0.0291072
567	2.835	0.417273	-0.273494	0.0306701	0.029961
568	2.84	0.380793	-0.276541	0.0321807	0.0314429
569	2.845	0.338308	-0.279544	0.0334691	0.0329024
570	2.85	0.290488	-0.282503	0.0339913	0.0336915
571	2.855	0.238086	-0.285418	0.0333223	0.0333676
572	2.86	0.18193	-0.288287	0.0314252	0.0318109
573	2.865	0.122904	-0.291111	0.0286322	0.029237
574	2.87	0.0619406	-0.293889	0.0254185	0.0261117
575	2.875	3.14781e-15	-0.29662	0.0223672	0.0230004
576	2.88	-0.0619406	-0.299305	0.0199981	0.0204039
577	2.885	-0.122904	-0.301942	0.0185644	0.0186329
578	2.89	-0.18193	-0.304532	0.0180391	0.0177538
579	2.895	-0.238086	-0.307074	0.0182042	0.0176044
580	2.9	-0.290488	-0.309567	0.0186872	0.0178633
581	2.905	-0.338308	-0.312011	0.019024	0.0181459
582	2.91	-0.380793	-0.314406	0.0188677	0.0181048
583	2.915	-0.417273	-0.316751	0.0180686	0.0175106
584	2.92	-0.447172	-0.319047	0.0165654	0.0163003
585	2.925	-0.470019	-0.321291	0.0145166	0.0145851
586	2.93	-0.485454	-0.323486	0.0123128	0.0126219
587	2.935	-0.493232	-0.325629	0.0103166	0.0107566
588	2.94	-0.493232	-0.32772	0.008909	0.00935468
589	2.945	-0.485454	-0.32976	0.00842703	0.00873267
590	2.95	-0.470019	-0.331748	0.0090635	0.00909876
591	2.955	-0.447172	-0.333684	0.0107954	0.0105121
592	2.96	-0.417273	-0.335566	0.0134082	0.0128656
593	2.965	-0.380793	-0.337396	0.0166208	0.015895
594	2.97	-0.338308	-0.339173	0.0199518	0.0192154
595	2.975	-0.290488	-0.340896	0.0229482	0.0223863
596	2.98	-0.238086	-0.342565	0.0252562	0.0250019
597	2.985	-0.18193	-0.34418	0.0267215	0.0267906
598	2.99	-0.122904	-0.345741	0.0273448	0.0276944
599	2.995	-0.0619406	-0.347247	0.0273888	0.0278935
600	3	7.18288e-16	-0.348698	0.0272697	0.027729
601	3.005	-0.0306297	-0.350094	0.0272028	0.0275032
602	3.01	-0.0607763	-0.351435	0.0270276	0.0272805
603	3.015	-0.0899645	-0.35272	0.0270476	0.0269593
604	3.02	-0.117734	-0.35395	0.0269647	0.0264719
605	3.025	-0.143646	-0.355124	0.026412	0.0258042
606	3.03	-0.167294	-0.356242	0.0256316	0.0249988
607	3.035	-0.188303	-0.357303	0.0247783	0.0241436
608	3.04	-0.206342	-0.358308	0.0237713	0.0233487
609	3.045	-0.221127	-0.359257	0.0227082	0.0227206
610	3.05	-0.232425	-0.360148	0.022096	0.0223373
611	3.055	-0.240057	-0.360983	0.0218681	0.0222332
612	3.06	-0.243904	-0.361761	0.0218043	0.0223934
613	3.065	-0.243904	-0.362482	0.0222777	0.0227607
614	3.07	-0.240057	-0.363145	0.0230826	0.0232511
615	3.075	-0.232425	-0.363752	0.0238318	0.0237751
616	3.08	-0.221127	-0.3643	0.0245597	0.0242597
617	3.085	-0.206342	-0.364792	0.0252654	0.024665
618	3.09	-0.188303	-0.365225	0.0257164	0.024993
619	3.095	-0.167294	-0.365601	0.0258406	0.0252842
620	3.1	-0.143646	-0.365919	0.0259989	0.0256043
621	3.105	-0.117734	-0.36618	0.026225	0.026024
622	3.11	-0.0899645	-0.366382	0.0264024	0.0265964
623	3.115	-0.0607763	-0.366527	0.026928	0.0273392
624	3.12	-0.0306297	-0.366614	0.0278316	0.0282267
625	3.125	1.20017e-16	-0.366643	0.0288067	0.0291935
626	3.13	0.0306297	-0.366614	0.0299373	0.0301502
627	3.135	0.0607763	-0.366527	0.0311375	0.0310065
628	3.14	0.0899645	-0.366382	0.0320879	0.0316953
629	3.145	0.117734	-0.36618	0.0326803	0.0321903
630	3.15	0.143646	-0.365919	0.0330753	0.0325107
631	3.155	0.167294	-0.365601	0.0331884	0.0327134
632	3.16	0.188303	-0.365225	0.0330151	0.0328726
633	3.165	0.206342	-0.364792	0.0329732	0.0330557
634	3.17	0.221127	-0.3643	0.033044	0.0333017
635	3.175	0.232425	-0.363752	0.033172	0.0336092
636	3.18	0.240057	-0.363145	0.0335859	0.0339368
637	3.185	0.243904	-0.362482	0.0340856	0.0342169
638	3.19	0.243904	-0.361761	0.0344386	0.0343763
639	3.195	0.240057	-0.360983	0.0346366	0.0343587
640	3.2	0.232425	-0.360148	0.0346047	0.0341412
641	3.205	0.221127	-0.359257	0.0341614	0.0337393
642	3.21	0.206342	-0.358308	0.0334493	0.0332016
643	3.215	0.188303	-0.357303	0.0326969	0.0325935
644	3.22	0.167294	-0.356242	0.0318105	0.0319782
645	3.225	0.143646	-0.355124	0.0310292	0.0313984
646	3.23	0.117734	-0.35395	0.0305166	0.0308662
647	3.235	0.0899645	-0.35272	0.0300862	0.0303626
648	3.24	0.0607763	-0.351435	0.0297285	0.0298465
649	3.245	0.0306297	-0.350094	0.0294345	0.02927
650	3.25	6.71764e-16	-0.348698	0.0289973	0.0286101
651	3.255	0.0214708	-0.347247	0.028414	0.0279413
652	3.26	0.0426029	-0.345741	0.0280762	0.0274695
653	3.265	0.0630632	-0.34418	0.0279352	0.0274258
654	3.27	0.0825289	-0.342565	0.0280877	0.0279072
655	3.275	0.100693	-0.340896	0.0288246	0.0288486
656	3.28	0.117269	-0.339173	0.0298712	0.030043
657	3.285	0.131996	-0.337396	0.030837	0.0312033
658	3.29	0.144641	-0.335566	0.0317095	0.0320471
659	3.295	0.155005	-0.333684	0.0322771	0.0323807
660	3.3	0.162925	-0.331748	0.0321629	0.0321531
661	3.305	0.168275	-0.32976	0.0316376	0.0314654
662	3.31	0.170971	-0.32772	0.0309165	0.030535
663	3.315	0.170971	-0.325629	0.0299564	0.0296258
664	3.32	0.168275	-0.323486	0.0291706	0.0289683
665	3.325	0.162925	-0.321291	0.0288325	0.0286928
666	3.33	0.155005	-0.319047	0.0287693	0.0287945
667	3.335	0.144641	-0.316751	0.028954	0.0291414
668	3.34	0.131996	-0.314406	0.0293769	0.0295186
669	3.345	0.117269	-0.312011	0.0296348	0.0296955
670	3.35	0.100693	-0.309567	0.0294655	0.0294952
671	3.355	0.0825289	-0.307074	0.0289975	0.0288436
672	3.36	0.0630632	-0.304532	0.0280815	0.0277863
673	3.365	0.0426029	-0.301942	0.0267092	0.02647
674	3.37	0.0214708	-0.299305	0.0253152	0.0250968
675	3.375	1.17506e-15	-0.29662	0.0240249	0.023866
676	3.38	-0.0214708	-0.293889	0.0228903	0.0229216
677	3.385	-0.0426029	-0.291111	0.022146	0.0223192
678	3.39	-0.0630632	-0.288287	0.021852	0.0220186
679	3.395	-0.0825289	-0.285418	0.021724	0.0219026
680	3.4	-0.100693	-0.282503	0.0216656	0.0218138
681	3.405	-0.117269	-0.279544	0.0216573	0.0215995
682	3.41	-0.131996	-0.276541	0.0213748	0.0211521
683	3.415	-0.144641	-0.273494	0.0207201	0.0204362
684	3.42	-0.155005	-0.270404	0.019886	0.0194956
685	3.425	-0.162925	-0.267271	0.0188652	0.0184403
686	3.43	-0.168275	-0.264096	0.0176992	0.0174181
687	3.435	-0.170971	-0.260879	0.0167129	0.0165791
688	3.44	-0.170971	-0.257621	0.0160734	0.0160416
689	3.445	-0.168275	-0.254323	0.0157371	0.0158661
690	3.45	-0.162925	-0.250984	0.0157918	0.0160443
691	3.455	-0.155005	-0.247606	0.0162993	0.0165021
692	3.46	-0.144641	-0.244188	0.0169977	0.0171178
693	3.465	-0.131996	-0.240732	0.0177082	0.0177502
694	3.47	-0.117269	-0.237238	0.0184188	0.0182707
695	3.475	-0.100693	-0.233707	0.0189266	0.0185926
696	3.48	-0.0825289	-0.230138	0.0190777	0.0186906
697	3.485	-0.0630632	-0.226534	0.0190165	0.0186047
698	3.49	-0.0426029	-0.222893	0.0188294	0.018428
699	3.495	-0.0214708	-0.219217	0.0185293	0.0182806
700	3.5	-3.39492e-16	-0.215507	0.0183305	0.0182742
701	3.505	0.0124087	-0.211763	0.0184087	0.0184697
702	3.51	0.0246218	-0.207985	0.0186385	0.0188464
703	3.515	0.0364465	-0.204174	0.0190305	0.0193173
704	3.52	0.0476965	-0.200331	0.0195805	0.0197691
705	3.525	0.0581942	-0.196457	0.0200362	0.0200905
706	3.53	0.0677742	-0.192551	0.0202772	0.0202002
707	3.535	0.0762854	-0.188615	0.0203484	0.0200662
708	3.54	0.0835935	-0.18465	0.0201457	0.019713
709	3.545	0.0895832	-0.180655	0.0196403	0.0192122
710	3.55	0.0941602	-0.176631	0.0190518	0.0186622
711	3.555	0.0972522	-0.17258	0.0184538	0.0181609
712	3.56	0.0988105	-0.168502	0.0178546	0.0177796
713	3.565	0.0988105	-0.164396	0.0174413	0.0175453
714	3.57	0.0972522	-0.160265	0.0172457	0.0174344
715	3.575	0.0941602	-0.156109	0.0171198	0.0173806
716	3.58	0.0895832	-0.151928	0.0170636	0.0172931
717	3.585	0.0835935	-0.147723	0.017019	0.0170803
718	3.59	0.0762854	-0.143494	0.0167799	0.0166733
719	3.595	0.0677742	-0.139243	0.0162945	0.0160427
720	3.6	0.0581942	-0.13497	0.0156266	0.0152046
721	3.605	0.0476965	-0.130676	0.014698	0.0142149
722	3.61	0.0364465	-0.126361	0.0135681	0.0131546
723	3.615	0.0246218	-0.122026	0.0124274	0.0121095
724	3.62	0.0124087	-0.117672	0.0113205	0.011151
725	3.625	-1.22565e-19	-0.113299	0.0102765	0.0103213
726	3.63	-0.0124087	-0.108908	0.00943405	0.0096269
727	3.635	-0.0246218	-0.1045	0.00879145	0.00904022
728	3.64	-0.0364465	-0.100076	0.0082322	0.00850909
729	3.645	-0.0476965	-0.0956356	0.00776524	0.00797078
730	3.65	-0.0581942	-0.0911803	0.0073441	0.00736756
731	3.655	-0.0677742	-0.0867106	0.0068092	0.00666027
732	3.66	-0.0762854	-0.0822272	0.00613666	0.00583715
733	3.665	-0.0835935	-0.0777309	0.0053819	0.00491639
734	3.67	-0.0895832	-0.0732222	0.00447494	0.0039423
735	3.675	-0.0941602	-0.068702	0.0034663	0.00297632
736	3.68	-0.0972522	-0.0641709	0.00249404	0.0020851
737	3.685	-0.0988105	-0.0596297	0.00160826	0.00132817
738	3.69	-0.0988105	-0.0550791	0.00082654	0.000747431
739	3.695	-0.0972522	-0.0505198	0.0002678	0.000360433
740	3.7	-0.0941602	-0.0459525	-3.23e-05	0.000158185
741	3.705	-0.0895832	-0.041378	-0.00016116	0.000107788
742	3.71	-0.0835935	-0.0367969	-0.00011014	0.000159125
743	3.715	-0.0762854	-0.03221	9.925e-05	0.000254314
744	3.72	-0.0677742	-0.027618	0.00032014	0.000338196
745	3.725	-0.0581942	-0.0230217	0.00049544	0.000367946
746	3.73	-0.0476965	-0.0184217	0.00062526	0.000320059
747	3.735	-0.0364465	-0.0138188	0.00063074	0.000193433
748	3.74	-0.0246218	-0.00921377	0.0004822	7.97662e-06
749	3.745	-0.0124087	-0.00460725	0.00026614	-0.000200919
750	3.75	-2.3427e-15	-1.34702e-16	1.28e-05	-0.000385321
751	3.755	0.0272389	0.00460725	-0.00023114	-0.000475897
752	3.76	0.0540483	0.00921377	-0.00024384	-0.000370819
753	3.765	0.0800053	0.0138188	1.133e-05	2.3219e-05
754	3.77	0.104701	0.0184217	0.0005686	0.000733388
755	3.775	0.127745	0.0230217	0.0014845	0.00171169
756	3.78	0.148774	0.027618	0.00263066	0.00284099
757	3.785	0.167457	0.03221	0.00378246	0.00395556
758	3.79	0.1835	0.0367969	0.0048069	0.0048729
759	3.795	0.196648	0.041378	0.0055491	0.00543091
760	3.8	0.206695	0.0459525	0.00576205	0.00552204
761	3.805	0.213483	0.0505198	0.0054704	0.00511609
762	3.81	0.216903	0.0550791	0.00471676	0.00426504
763	3.815	0.216903	0.0596297	0.00351495	0.00308869
764	3.82	0.213483	0.0641709	0.0020875	0.00174511
765	3.825	0.206695	0.068702	0.000623	0.000394084
766	3.83	0.196648	0.0732222	-0.0007697	-0.000837406
767	3.835	0.1835	0.0777309	-0.0019965	-0.00188005
768	3.84	0.167457	0.0822272	-0.00294434	-0.00273321
769	3.845	0.148774	0.0867106	-0.00373405	-0.00346098
770	3.85	0.127745	0.0911803	-0.0044641	-0.0041754
771	3.855	0.104701	0.0956356	-0.00519925	-0.0050112
772	3.86	0.0800053	0.100076	-0.0061439	-0.0060977
773	3.865	0.0540483	0.1045	-0.00744163	-0.00753365
774	3.87	0.0272389	0.108908	-0.0091007	-0.00936976
775	3.875	1.5972e-15	0.113299	-0.0111905	-0.0116016
776	3.88	-0.0272389	0.117672	-0.0136948	-0.0141729
777	3.885	-0.0540483	0.122026	-0.0165067	-0.0169871
778	3.89	-0.0800053	0.126361	-0.0194633	-0.0199236
779	3.895	-0.104701	0.130676	-0.0225264	-0.0228549
780	3.9	-0.127745	0.13497	-0.0254828	-0.0256614
781	3.905	-0.148774	0.139243	-0.0282094	-0.0282437
782	3.91	-0.167457	0.143494	-0.0306494	-0.0305295
783	3.915	-0.1835	0.147723	-0.0327459	-0.0324769
784	3.92	-0.196648	0.151928	-0.0344098	-0.0340729
785	3.925	-0.206695	0.156109	-0.0356874	-0.0353299
786	3.93	-0.213483	0.160265	-0.0366363	-0.0362783
787	3.935	-0.216903	0.164396	-0.0372407	-0.0369598
788	3.94	-0.216903	0.168502	-0.0375628	-0.0374188
789	3.945	-0.213483	0.17258	-0.0377093	-0.037696
790	3.95	-0.206695	0.176631	-0.0376832	-0.0378226
791	3.955	-0.196648	0.180655	-0.0375053	-0.037817
792	3.96	-0.1835	0.18465	-0.0372449	-0.0376834
793	3.965	-0.167457	0.188615	-0.0368952	-0.0374132
794	3.97	-0.148774	0.192551	-0.0364112	-0.0369878
795	3.975	-0.127745	0.196457	-0.0358059	-0.036384
796	3.98	-0.104701	0.200331	-0.0350773	-0.0355799
797	3.985	-0.0800053	0.204174	-0.0341486	-0.0345613
798	3.99	-0.0540483	0.207985	-0.0330282	-0.0333272
799	3.995	-0.0272389	0.211763	-0.0317443	-0.0318951
800	4	-1.71392e-15	0.215507	-0.0302851	-0.0302803
801	4.005	0.0548144	0.219217	-0.0285758	-0.0284828
802	4.01	0.108764	0.222893	-0.0265033	-0.0264356
803	4.015	0.160999	0.226534	-0.0241214	-0.0240409
804	4.02	0.210695	0.230138	-0.0213197	-0.0212804
805	4.025	0.257068	0.233707	-0.0181278	-0.0182272
806	4.03	0.299386	0.237238	-0.0148388	-0.0150438
807	4.035	0.336984	0.240732	-0.0116701	-0.0119646
808	4.04	0.369266	0.244188	-0.00886154	-0.00926388
809	4.045	0.395726	0.247606	-0.0067519	-0.00721105
810	4.05	0.415944	0.250984	-0.00560945	-0.00601993
811	4.055	0.429603	0.254323	-0.005397	-0.00580343
812	4.06	0.436487	0.257621	-0.00622844	-0.00654737
813	4.065	0.436487	0.260879	-0.0079132	-0.0081132
814	4.07	0.429603	0.264096	-0.0101467	-0.01027
815	4.075	0.415944	0.267271	-0.0127101	-0.0127456
816	4.08	0.395726	0.270404	-0.0153535	-0.0152832
817	4.085	0.369266	0.273494	-0.0177819	-0.0176881
818	4.09	0.336984	0.276541	-0.019959	-0.0198594
819	4.095	0.299386	0.279544	-0.0219198	-0.0218008
820	4.1	0.257068	0.282503	-0.0236618	-0.0236122
821	4.105	0.210695	0.285418	-0.0254424	-0.0254656
822	4.11	0.160999	0.288287	-0.0274928	-0.0275716
823	4.115	0.108764	0.291111	-0.0299556	-0.0301434
824	4.12	0.0548144	0.293889	-0.0330667	-0.0333646
825	4.125	2.13698e-16	0.29662	-0.0370132	-0.0373656
826	4.13	-0.0548144	0.299305	-0.0417746	-0.0422117
827	4.135	-0.108764	0.301942	-0.0473552	-0.0479006
828	4.14	-0.160999	0.304532	-0.0538024	-0.0543684
829	4.145	-0.210695	0.307074	-0.0608729	-0.0614984
830	4.15	-0.257068	0.309567	-0.0684262	-0.0691323
831	4.155	-0.299386	0.312011	-0.076296	-0.0770799
832	4.16	-0.336984	0.314406	-0.0843043	-0.0851278
833	4.165	-0.369266	0.316751	-0.0921075	-0.0930472
834	4.17	-0.395726	0.319047	-0.0996131	-0.100602
835	4.175	-0.415944	0.321291	-0.10655	-0.107554
836	4.18	-0.429603	0.323486	-0.112688	-0.113676
837	4.185	-0.436487	0.325629	-0.117838	-0.118753
838	4.19	-0.436487	0.32772	-0.121838	-0.122593
839	4.195	-0.429603	0.32976	-0.12449	-0.125027
840	4.2	-0.415944	0.331748	-0.125583	-0.125915
841	4.205	-0.395726	0.333684	-0.125065	-0.125147
842	4.21	-0.369266	0.335566	-0.122844	-0.122649
843	4.215	-0.336984	0.337396	-0.118833	-0.118389
844	4.22	-0.299386	0.339173	-0.11303	-0.112394
845	4.225	-0.257068	0.340896	-0.105638	-0.104766
846	4.23	-0.210695	0.342565	-0.0966821	-0.0956997
847	4.235	-0.160999	0.34418	-0.0865193	-0.0854939
848	4.24	-0.108764	0.345741	-0.0755307	-0.0745483
849	4.245	-0.0548144	0.347247	-0.0640843	-0.0633503
850	4.25	-2.54183e-15	0.348698	-0.0528501	-0.0525472
851	4.255	-0.0185732	0.350094	-0.0426361	-0.0428554
852	4.26	-0.0368534	0.351435	-0.0348461	-0.03516
853	4.265	-0.0545525	0.35272	-0.0298068	-0.0304456
854	4.27	-0.0713912	0.35395	-0.0285199	-0.0293939
855	4.275	-0.087104	0.355124	-0.0314378	-0.0322473
856	4.28	-0.101443	0.356242	-0.0380788	-0.038769
857	4.285	-0.114183	0.357303	-0.0477503	-0.0483273
858	4.29	-0.125121	0.358308	-0.0598161	-0.0600426
859	4.295	-0.134087	0.359257	-0.0732818	-0.0729178
860	4.3	-0.140937	0.360148	-0.0864522	-0.0859266
861	4.305	-0.145565	0.360983	-0.0989384	-0.0980732
862	4.31	-0.147898	0.361761	-0.109696	-0.108454
863	4.315	-0.147898	0.362482	-0.11776	-0.116335
864	4.32	-0.145565	0.363145	-0.122777	-0.121209
865	4.325	-0.140937	0.363752	-0.124694	-0.122813
866	4.33	-0.134087	0.3643	-0.123075	-0.121098
867	4.335	-0.125121	0.364792	-0.117997	-0.116201
868	4.34	-0.114183	0.365225	-0.110176	-0.108434
869	4.345	-0.101443	0.365601	-0.099803	-0.0982958
870	4.35	-0.087104	0.365919	-0.0874123	-0.0864647
871	4.355	-0.0713912	0.36618	-0.0742994	-0.0737684
872	4.36	-0.0545525	0.366382	-0.0611565	-0.0611273
873	4.365	-0.0368534	0.366527	-0.0489641	-0.049486
874	4.37	-0.0185732	0.366614	-0.038804	-0.0397519
875	4.375	-1.16166e-15	0.366643	-0.0317363	-0.0327247
876	4.38	0.0185732	0.366614	-0.027876	-0.0289857
877	4.385	0.0368534	0.366527	-0.0276936	-0.0287659
878	4.39	0.0545525	0.366382	-0.031113	-0.0318655
879	4.395	0.0713912	0.36618	-0.0371554	-0.0376833
880	4.4	0.087104	0.365919	-0.0450833	-0.045334
881	4.405	0.101443	0.365601	-0.0540049	-0.0537879
882	4.41	0.114183	0.365225	-0.0625368	-0.0619869
883	4.415	0.125121	0.364792	-0.0696946	-0.0689408
884	4.42	0.134087	0.3643	-0.0749001	-0.0738225
885	4.425	0.140937	0.363752	-0.077395	-0.0760587
886	4.43	0.145565	0.363145	-0.0768283	-0.0753946
887	4.435	0.147898	0.362482	-0.0735498	-0.0719122
888	4.44	0.147898	0.361761	-0.0676615	-0.066007
889	4.445	0.145565	0.360983	-0.0597533	-0.0583353
890	4.45	0.140937	0.360148	-0.0508138	-0.0497422
891	4.455	0.134087	0.359257	-0.0417721	-0.0411799
892	4.46	0.125121	0.358308	-0.0335878	-0.033626
893	4.465	0.114183	0.357303	-0.0273694	-0.0279942
894	4.47	0.101443	0.356242	-0.0240027	-0.0250193
895	4.475	0.087104	0.355124	-0.0236934	-0.0251281
896	4.48	0.0713912	0.35395	-0.0267156	-0.0283503
897	4.485	0.0545525	0.35272	-0.0327478	-0.0343266
898	4.49	0.0368534	0.351435	-0.0410234	-0.042407
899	4.495	0.0185732	0.350094	-0.0506847	-0.0517789
900	4.5	1.08616e-15	0.348698	-0.0609304	-0.0615834
901	4.505	-0.0308778	0.347247	-0.0708126	-0.071012
902	4.51	-0.0612687	0.345741	-0.0795128	-0.0793831
903	4.515	-0.0906933	0.34418	-0.0867164	-0.0861839
904	4.52	-0.118688	0.342565	-0.0919047	-0.0910712
905	4.525	-0.14481	0.340896	-0.0949424	-0.0938855
906	4.53	-0.168649	0.339173	-0.0959419	-0.0946427
907	4.535	-0.189828	0.337396	-0.0949595	-0.0935087
908	4.54	-0.208014	0.335566	-0.0922326	-0.0907683
909	4.545	-0.222919	0.333684	-0.0881776	-0.0867923
910	4.55	-0.234308	0.331748	-0.0832687	-0.0820054
911	4.555	-0.242002	0.32976	-0.0778095	-0.0768546
912	4.56	-0.24588	0.32772	-0.0723777	-0.0717762
913	4.565	-0.24588	0.325629	-0.0674425	-0.0671659
914	4.57	-0.242002	0.323486	-0.0632113	-0.0633483
915	4.575	-0.234308	0.321291	-0.0600278	-0.0605511
916	4.58	-0.222919	0.319047	-0.0580593	-0.0588834
917	4.585	-0.208014	0.316751	-0.0572659	-0.0583224
918	4.59	-0.189828	0.314406	-0.0574655	-0.0587131
919	4.595	-0.168649	0.312011	-0.0584593	-0.0597815
920	4.6	-0.14481	0.309567	-0.0599127	-0.0611622
921	4.605	-0.118688	0.307074	-0.06129	-0.062436
922	4.61	-0.0906933	0.304532	-0.0622486	-0.0631749
923	4.615	-0.0612687	0.301942	-0.0624148	-0.0629912
924	4.62	-0.0308778	0.299305	-0.0613641	-0.0615841
925	4.625	-2.41064e-16	0.29662	-0.058916	-0.058781
926	4.63	0.0308778	0.293889	-0.0550586	-0.0545647
927	4.635	0.0612687	0.291111	-0.0497935	-0.0490851
928	4.64	0.0906933	0.288287	-0.0434197	-0.0426517
929	4.645	0.118688	0.285418	-0.0363821	-0.0357092
930	4.65	0.14481	0.282503	-0.0292646	-0.0287991
931	4.655	0.168649	0.279544	-0.022598	-0.0225092
932	4.66	0.189828	0.276541	-0.0171605	-0.0174082
933	4.665	0.208014	0.273494	-0.0133675	-0.0139616
934	4.67	0.222919	0.270404	-0.0115426	-0.0124403
935	4.675	0.234308	0.267271	-0.0117607	-0.0128498
936	4.68	0.242002	0.264096	-0.0137702	-0.0149143
937	4.685	0.24588	0.260879	-0.0170529	-0.0181267
938	4.69	0.24588	0.257621	-0.0209739	-0.0218465
939	4.695	0.242002	0.254323	-0.0248903	-0.0254106
940	4.7	0.234308	0.250984	-0.0280649	-0.0282353
941	4.705	0.222919	0.247606	-0.030117	-0.0298988
942	4.71	0.208014	0.244188	-0.0307785	-0.0301983
943	4.715	0.189828	0.240732	-0.0299928	-0.0291714
944	4.72	0.168649	0.237238	-0.0280225	-0.02708
945	4.725	0.14481	0.233707	-0.0252774	-0.0243615
946	4.73	0.118688	0.230138	-0.0222858	-0.0215574
947	4.735	0.0906933	0.226534	-0.0196091	-0.0192311
948	4.74	0.0612687	0.222893	-0.0178617	-0.0178824
949	4.745	0.0308778	0.219217	-0.0173885	-0.0178691
950	4.75	-1.62506e-15	0.215507	-0.018413	-0.0193422
951	4.755	-0.0122234	0.211763	-0.0209357	-0.0221987
952	4.76	-0.0242541	0.207985	-0.0245246	-0.0260781
953	4.765	-0.0359023	0.204174	-0.0288378	-0.0304464
954	4.77	-0.0469842	0.200331	-0.0332358	-0.0347245
955	4.775	-0.0573252	0.196457	-0.037131	-0.0383609
956	4.78	-0.0667622	0.192551	-0.0400233	-0.0408968
957	4.785	-0.0751462	0.188615	-0.0416562	-0.042019
958	4.79	-0.0823452	0.18465	-0.0417552	-0.0415956
959	4.795	-0.0882455	0.180655	-0.0402798	-0.0396872
960	4.8	-0.0927542	0.176631	-0.0375362	-0.0365323
961	4.805	-0.0958	0.17258	-0.0337255	-0.0325116
962	4.81	-0.097335	0.168502	-0.0293031	-0.0280985
963	4.815	-0.097335	0.164396	-0.0248405	-0.023802
964	4.82	-0.0958	0.160265	-0.0207962	-0.0201064
965	4.825	-0.0927542	0.156109	-0.0176144	-0.0174082
966	4.83	-0.0882455	0.151928	-0.0156078	-0.0159564
967	4.835	-0.0823452	0.147723	-0.0149799	-0.0158095
968	4.84	-0.0751462	0.143494	-0.0155631	-0.0168207
969	4.845	-0.0667622	0.139243	-0.0171082	-0.0186609
970	4.85	-0.0573252	0.13497	-0.0192879	-0.0208726
971	4.855	-0.0469842	0.130676	-0.0214875	-0.0229423
972	4.86	-0.0359023	0.126361	-0.0232327	-0.0243788
973	4.865	-0.0242541	0.122026	-0.024116	-0.0247872
974	4.87	-0.0122234	0.117672	-0.0238048	-0.0239305
975	4.875	-8.1229e-16	0.113299	-0.0221442	-0.0217671
976	4.88	0.0122234	0.108908	-0.0192402	-0.0184582
977	4.885	0.0242541	0.1045	-0.0154102	-0.0143459
978	4.89	0.0359023	0.100076	-0.0109814	-0.00990691
979	4.895	0.0469842	0.0956356	-0.00660806	-0.0056878
980	4.9	0.0573252	0.0911803	-0.0028231	-0.00222366
981	4.905	0.0667622	0.0867106	-7.736e-05	5.59577e-05
982	4.91	0.0751462	0.0822272	0.00131	0.000917935
983	4.915	0.0823452	0.0777309	0.0012473	0.000385291
984	4.92	0.0882455	0.0732222	-4.07e-05	-0.00125988
985	4.925	0.0927542	0.068702	-0.0021281	-0.00353574
986	4.93	0.0958	0.0641709	-0.00452417	-0.00586303
987	4.935	0.097335	0.0596297	-0.0066363	-0.00768027
988	4.94	0.097335	0.0550791	-0.0079204	-0.00854814
989	4.945	0.0958	0.0505198	-0.00813174	-0.00822702
990	4.95	0.0927542	0.0459525	-0.00713103	-0.00671622
991	4.955	0.0882455	0.041378	-0.0050287	-0.00424935
992	4.96	0.0823452	0.0367969	-0.00224316	-0.0012496
993	4.965	0.0751462	0.03221	0.00076754	0.00174682
994	4.97	0.0667622	0.027618	0.0034499	0.00419031
995	4.975	0.0573252	0.0230217	0.005321	0.00562832
996	4.98	0.0469842	0.0184217	0.0060117	0.00580478
997	4.985	0.0359023	0.0138188	0.0054738	0.00471975
998	4.99	0.0242541	0.00921377	0.00383795	0.00262793
999	4.995	0.0122234	0.00460725	0.00140733	-2.42716e-05
1000	5	-1.20755e-15	-4.03799e-16	-0.00125443	-0.00268887
1001	5.005	0.030896	-0.00394416	-0.0035394	-0.0047562
1002	5.01	0.0613047	-0.0078877	-0.0046754	-0.00559885
1003	5.015	0.0907466	-0.01183	-0.0043635	-0.00474211
1004	5.02	0.118757	-0.0157704	-0.0022532	-0.00206207
1005	5.025	0.144895	-0.0197084	0.0015912	0.00218329
1006	5.03	0.168748	-0.0236432	0.00647903	0.00738706
1007	5.035	0.18994	-0.0275743	0.011626	0.0126842
1008	5.04	0.208136	-0.031501	0.0161747	0.0171116
1009	5.045	0.22305	-0.0354228	0.0192831	0.0198387
1010	5.05	0.234446	-0.0393389	0.0203093	0.0204065
1011	5.055	0.242144	-0.0432489	0.0194173	0.0188775
1012	5.06	0.246024	-0.047152	0.0169212	0.0158287
1013	5.065	0.246024	-0.0510477	0.0134803	0.0121847
1014	5.07	0.242144	-0.0549353	0.0102385	0.0089562
1015	5.075	0.234446	-0.0588142	0.00794227	0.00698254
1016	5.08	0.22305	-0.0626839	0.0071327	0.00674095
1017	5.085	0.208136	-0.0665437	0.0080436	0.00825245
1018	5.09	0.18994	-0.0703929	0.0104088	0.0110934
1019	5.095	0.168748	-0.074231	0.0134931	0.0145028
1020	5.1	0.144895	-0.0780575	0.0165071	0.0175657
1021	5.105	0.118757	-0.0818715	0.0187354	0.019443
1022	5.11	0.0907466	-0.0856727	0.0193935	0.0195892
1023	5.115	0.0613047	-0.0894603	0.0183381	0.0178903
1024	5.12	0.030896	-0.0932338	0.0157842	0.0146777
1025	5.125	3.86509e-15	-0.0969926	0.0120885	0.0106174
1026	5.13	-0.030896	-0.100736	0.00804353	0.00651937
1027	5.135	-0.0613047	-0.104464	0.0044283	0.00314335
1028	5.14	-0.0907466	-0.108175	0.0018667	0.00104764
1029	5.145	-0.118757	-0.111869	0.0006617	0.0004982
1030	5.15	-0.144895	-0.115545	0.0010034	0.00144113
1031	5.155	-0.168748	-0.119203	0.0026733	0.00353672
1032	5.16	-0.18994	-0.122842	0.0050925	0.0062411
1033	5.165	-0.208136	-0.126462	0.0077962	0.00891783
1034	5.17	-0.22305	-0.130062	0.0101642	0.0109643
1035	5.175	-0.234446	-0.133641	0.0116269	0.0119355
1036	5.18	-0.242144	-0.1372	0.0119403	0.0116407
1037	5.185	-0.246024	-0.140736	0.0111216	0.0101845
1038	5.19	-0.246024	-0.14425	0.0093684	0.00794055
1039	5.195	-0.242144	-0.147742	0.0071075	0.00546336
1040	5.2	-0.234446	-0.15121	0.00495923	0.00336795
1041	5.205	-0.22305	-0.154655	0.00352103	0.00220553
1042	5.21	-0.208136	-0.158075	0.0031346	0.00235627
1043	5.215	-0.18994	-0.16147	0.00411934	0.00395542
1044	5.22	-0.168748	-0.164839	0.0064735	0.00686405
1045	5.225	-0.144895	-0.168182	0.00985027	0.010687
1046	5.23	-0.118757	-0.171499	0.0137332	0.0148348
1047	5.235	-0.0907466	-0.174789	0.0175691	0.0186291
1048	5.24	-0.0613047	-0.178051	0.0206787	0.0214492
1049	5.245	-0.030896	-0.181285	0.0226097	0.0228933
1050	5.25	4.39606e-16	-0.184491	0.0232289	0.0228985
1051	5.255	0.0280835	-0.187667	0.0226883	0.0217674
1052	5.26	0.0557241	-0.190814	0.0213382	0.020087
1053	5.265	0.0824859	-0.19393	0.0198578	0.0185689
1054	5.27	0.107947	-0.197016	0.0189024	0.0178591
1055	5.275	0.131705	-0.200071	0.0188862	0.0183646
1056	5.28	0.153387	-0.203094	0.0200697	0.0201455
1057	5.285	0.172649	-0.206086	0.0223398	0.0228956
1058	5.29	0.189189	-0.209044	0.0251654	0.0260188
1059	5.295	0.202745	-0.21197	0.0279288	0.0287912
1060	5.3	0.213104	-0.214862	0.0300137	0.0305744
1061	5.305	0.220102	-0.21772	0.030938	0.0310082
1062	5.31	0.223628	-0.220544	0.0305435	0.0301136
1063	5.315	0.223628	-0.223333	0.0291101	0.0282754
1064	5.32	0.220102	-0.226087	0.027092	0.0261175
1065	5.325	0.213104	-0.228805	0.0251019	0.0243108
1066	5.33	0.202745	-0.231487	0.023809	0.0233754
1067	5.335	0.189189	-0.234132	0.023529	0.023538
1068	5.34	0.172649	-0.23674	0.0242754	0.0246804
1069	5.345	0.153387	-0.239311	0.0257921	0.0263872
1070	5.35	0.131705	-0.241845	0.0275373	0.0280775
1071	5.355	0.107947	-0.24434	0.0288918	0.0291808
1072	5.36	0.0824859	-0.246796	0.0294066	0.0293045
1073	5.365	0.0557241	-0.249213	0.028868	0.0283382
1074	5.37	0.0280835	-0.251592	0.0272781	0.0264712
1075	5.375	1.97601e-15	-0.25393	0.0249804	0.0241234
1076	5.38	-0.0280835	-0.256228	0.0225171	0.0218172
1077	5.385	-0.0557241	-0.258486	0.0203571	0.0200318
1078	5.39	-0.0824859	-0.260703	0.0189615	0.0190836
1079	5.395	-0.107947	-0.262879	0.0185602	0.0190594
1080	5.4	-0.131705	-0.265013	0.0190978	0.0198127
1081	5.405	-0.153387	-0.267106	0.0202779	0.0210153
1082	5.41	-0.172649	-0.269156	0.0217325	0.0222491
1083	5.415	-0.189189	-0.271164	0.022995	0.023116
1084	5.42	-0.202745	-0.273129	0.0236631	0.0233393
1085	5.425	-0.213104	-0.27505	0.0235605	0.0228308
1086	5.43	-0.220102	-0.276929	0.0227103	0.0217083
1087	5.435	-0.223628	-0.278764	0.0212993	0.0202596
1088	5.44	-0.223628	-0.280554	0.0197017	0.0188655
1089	5.445	-0.220102	-0.282301	0.0183617	0.0179043
1090	5.45	-0.213104	-0.284002	0.0176599	0.0176616
1091	5.455	-0.202745	-0.285659	0.0178183	0.0182643
1092	5.46	-0.189189	-0.287271	0.0189089	0.0196519
1093	5.465	-0.172649	-0.288837	0.0207818	0.0215893
1094	5.47	-0.153387	-0.290358	0.0230425	0.0237194
1095	5.475	-0.131705	-0.291833	0.0253022	0.0256484
1096	5.48	-0.107947	-0.293262	0.0271428	0.0270459
1097	5.485	-0.0824859	-0.294645	0.0282596	0.027733
1098	5.49	-0.0557241	-0.295981	0.0285566	0.0277321
1099	5.495	-0.0280835	-0.29727	0.0281873	0.0272586
1100	5.5	1.84022e-15	-0.298513	0.0274441	0.0266452
1101	5.505	-0.0117678	-0.299708	0.0266276	0.0261965
1102	5.51	-0.02335	-0.300856	0.025948	0.0260536
1103	5.515	-0.034564	-0.301956	0.0257106	0.0261965
1104	5.52	-0.0452329	-0.303009	0.0258423	0.026528
1105	5.525	-0.0551885	-0.304014	0.0261863	0.0269047
1106	5.53	-0.0642736	-0.304971	0.0266939	0.0271793
1107	5.535	-0.0723452	-0.305879	0.0271946	0.0272422
1108	5.54	-0.0792758	-0.30674	0.0274431	0.0270512
1109	5.545	-0.0849562	-0.307552	0.0273528	0.026641
1110	5.55	-0.0892968	-0.308315	0.0270476	0.026112
1111	5.555	-0.0922291	-0.30903	0.0264989	0.0256004
1112	5.56	-0.0937069	-0.309696	0.0258176	0.0252412
1113	5.565	-0.0937069	-0.310313	0.025342	0.0251319
1114	5.57	-0.0922291	-0.310881	0.0251103	0.0253075
1115	5.575	-0.0892968	-0.3114	0.0251656	0.0257337
1116	5.58	-0.0849562	-0.311869	0.0256092	0.0263168
1117	5.585	-0.0792758	-0.31229	0.0263276	0.0269307
1118	5.59	-0.0723452	-0.312661	0.0271159	0.0274512
1119	5.595	-0.0642736	-0.312983	0.0278161	0.0277893
1120	5.6	-0.0551885	-0.313255	0.0283802	0.0279144
1121	5.605	-0.0452329	-0.313478	0.0286214	0.027861
1122	5.61	-0.034564	-0.313652	0.0285348	0.027716
1123	5.615	-0.02335	-0.313776	0.0283322	0.0275929
1124	5.62	-0.0117678	-0.31385	0.0280526	0.0275976
1125	5.625	-1.83859e-16	-0.313875	0.027829	0.027798
1126	5.63	0.0117678	-0.31385	0.0278829	0.0282043
1127	5.635	0.02335	-0.313776	0.0282294	0.0287666
1128	5.64	0.034564	-0.313652	0.0287905	0.0293889
1129	5.645	0.0452329	-0.313478	0.0295129	0.0299564
1130	5.65	0.0551885	-0.313255	0.0302691	0.030369
1131	5.655	0.0642736	-0.312983	0.0308275	0.0305682
1132	5.66	0.0723452	-0.312661	0.0310959	0.0305529
1133	5.665	0.0792758	-0.31229	0.0311144	0.0303771
1134	5.67	0.0849562	-0.311869	0.0308253	0.0301315
1135	5.675	0.0892968	-0.3114	0.0303616	0.0299157
1136	5.68	0.0922291	-0.310881	0.0299479	0.029808
1137	5.685	0.0937069	-0.310313	0.0296434	0.0298429
1138	5.69	0.0937069	-0.309696	0.0295389	0.0300025
1139	5.695	0.0922291	-0.30903	0.0296927	0.0302231
1140	5.7	0.0892968	-0.308315	0.0300158	0.030416
1141	5.705	0.0849562	-0.307552	0.0303367	0.0304939
1142	5.71	0.0792758	-0.30674	0.0305629	0.0303971
1143	5.715	0.0723452	-0.305879	0.0305983	0.0301098
1144	5.72	0.0642736	-0.304971	0.0303015	0.0296634
1145	5.725	0.0551885	-0.304014	0.029752	0.0291257
1146	5.73	0.0452329	-0.303009	0.0290614	0.0285805
1147	5.735	0.034564	-0.301956	0.0282803	0.0281033
1148	5.74	0.02335	-0.300856	0.0275917	0.0277415
1149	5.745	0.0117678	-0.299708	0.0271165	0.0275024
1150	5.75	7.6749e-15	-0.298513	0.0268591	0.0273785
1151	5.755	0.0613356	-0.29727	0.0269661	0.0274342
1152	5.76	0.121704	-0.295981	0.0277977	0.0278685
1153	5.765	0.180153	-0.294645	0.0291052	0.0288861
1154	5.77	0.235761	-0.293262	0.0309202	0.0304939
1155	5.775	0.28765	-0.291833	0.0331583	0.0324944
1156	5.78	0.335004	-0.290358	0.0352016	0.0345432
1157	5.785	0.377074	-0.288837	0.0365863	0.0362566
1158	5.79	0.413197	-0.287271	0.0373308	0.0373323
1159	5.795	0.442804	-0.285659	0.0372595	0.0376395
1160	5.8	0.465428	-0.284002	0.036391	0.0372508
1161	5.805	0.480712	-0.282301	0.035425	0.0364088
1162	5.81	0.488414	-0.280554	0.0345753	0.0354439
1163	5.815	0.488414	-0.278764	0.0340316	0.034669
1164	5.82	0.480712	-0.276929	0.0342172	0.0342829
1165	5.825	0.465428	-0.27505	0.0347996	0.0343115
1166	5.83	0.442804	-0.273129	0.03538	0.0346063
1167	5.835	0.413197	-0.271164	0.0357788	0.0348985
1168	5.84	0.377074	-0.269156	0.0355783	0.0348898
1169	5.845	0.335004	-0.267106	0.0344787	0.0343478
1170	5.85	0.28765	-0.265013	0.0327507	0.0331746
1171	5.855	0.235761	-0.262879	0.0305833	0.0314291
1172	5.86	0.180153	-0.260703	0.02812	0.0293005
1173	5.865	0.121704	-0.258486	0.0259186	0.0270449
1174	5.87	0.0613356	-0.256228	0.0242194	0.0249062
1175	5.875	-2.39909e-15	-0.25393	0.0228591	0.0230494
1176	5.88	-0.0613356	-0.251592	0.0219252	0.0215244
1177	5.885	-0.121704	-0.249213	0.0212497	0.0202684
1178	5.89	-0.180153	-0.246796	0.0203916	0.0191391
1179	5.895	-0.235761	-0.24434	0.0191662	0.0179641
1180	5.9	-0.28765	-0.241845	0.0175649	0.0165919
1181	5.905	-0.335004	-0.239311	0.0154789	0.0149315
1182	5.91	-0.377074	-0.23674	0.012864	0.0129734
1183	5.915	-0.413197	-0.234132	0.0101573	0.0107914
1184	5.92	-0.442804	-0.231487	0.0075837	0.00852766
1185	5.925	-0.465428	-0.228805	0.0052111	0.00636633
1186	5.93	-0.480712	-0.226087	0.00341935	0.00450364
1187	5.935	-0.488414	-0.223333	0.0024375	0.00311824
1188	5.94	-0.488414	-0.220544	0.0022238	0.00234597
1189	5.945	-0.480712	-0.21772	0.0026944	0.00226158
1190	5.95	-0.465428	-0.214862	0.00388307	0.0028688
1191	5.955	-0.442804	-0.21197	0.0056086	0.00409976
1192	5.96	-0.413197	-0.209044	0.00750036	0.00582347
1193	5.965	-0.377074	-0.206086	0.00939936	0.00786269
1194	5.97	-0.335004	-0.203094	0.0112459	0.0100179
1195	5.975	-0.28765	-0.200071	0.0127702	0.0120961
1196	5.98	-0.235761	-0.197016	0.0139012	0.0139421
1197	5.985	-0.180153	-0.19393	0.0148423	0.0154659
1198	5.99	-0.121704	-0.190814	0.0156539	0.01666
1199	5.995	-0.0613356	-0.187667	0.016421	0.017599
1200	6	2.9098e-16	-0.184491	0.0173887	0.0183961
1201	6.005	-0.00620409	-0.181285	0.018554	0.019092
1202	6.01	-0.0123103	-0.178051	0.0193783	0.0195352
1203	6.015	-0.0182224	-0.174789	0.0199285	0.0195077
1204	6.02	-0.0238472	-0.171499	0.0199379	0.0189158
1205	6.025	-0.0290958	-0.168182	0.019023	0.0178098
1206	6.03	-0.0338856	-0.164839	0.0174891	0.0163657
1207	6.035	-0.038141	-0.16147	0.015762	0.0148368
1208	6.04	-0.0417948	-0.158075	0.0139276	0.0134889
1209	6.045	-0.0447896	-0.154655	0.012257	0.0125375
1210	6.05	-0.047078	-0.15121	0.0113917	0.0121009
1211	6.055	-0.0486239	-0.147742	0.0111987	0.0121776
1212	6.06	-0.049403	-0.14425	0.0114673	0.0126519
1213	6.065	-0.049403	-0.140736	0.012395	0.0133235
1214	6.07	-0.0486239	-0.1372	0.0135544	0.0139557
1215	6.075	-0.047078	-0.133641	0.0144085	0.01433
1216	6.08	-0.0447896	-0.130062	0.0149149	0.0142971
1217	6.085	-0.0417948	-0.126462	0.0149533	0.01381
1218	6.09	-0.038141	-0.122842	0.0142461	0.0129326
1219	6.095	-0.0338856	-0.119203	0.0129653	0.0118212
1220	6.1	-0.0290958	-0.115545	0.0115885	0.0106852
1221	6.105	-0.0238472	-0.111869	0.0101378	0.00973685
1222	6.11	-0.0182224	-0.108175	0.0088549	0.00914315
1223	6.115	-0.0123103	-0.104464	0.00827397	0.00898971
1224	6.12	-0.00620409	-0.100736	0.00826944	0.0092636
1225	6.125	-8.24628e-16	-0.0969926	0.008716	0.00985785
1226	6.13	0.00620409	-0.0932338	0.00967557	0.0105958
1227	6.135	0.0123103	-0.0894603	0.0108463	0.0112706
1228	6.14	0.0182224	-0.0856727	0.0117601	0.0116913
1229	6.145	0.0238472	-0.0818715	0.0123009	0.0117252
1230	6.15	0.0290958	-0.0780575	0.012427	0.0113277
1231	6.155	0.0338856	-0.074231	0.0118165	0.0105497
1232	6.16	0.038141	-0.0703929	0.0106737	0.00952341
1233	6.165	0.0417948	-0.0665437	0.009353	0.00842861
1234	6.17	0.0447896	-0.0626839	0.0078777	0.00745029
1235	6.175	0.047078	-0.0588142	0.00653935	0.00673673
1236	6.18	0.0486239	-0.0549353	0.00571836	0.006368
1237	6.185	0.049403	-0.0510477	0.0053843	0.0063406
1238	6.19	0.049403	-0.047152	0.00544143	0.00657058
1239	6.195	0.0486239	-0.0432489	0.0059557	0.00691355
1240	6.2	0.047078	-0.0393389	0.00667847	0.00719707
1241	6.205	0.0447896	-0.0354228	0.0071842	0.00725852
1242	6.21	0.0417948	-0.031501	0.00744624	0.00698012
1243	6.215	0.038141	-0.0275743	0.0073041	0.00631343
1244	6.22	0.0338856	-0.0236432	0.00650377	0.00528769
1245	6.225	0.0290958	-0.0197084	0.00522257	0.0040007
1246	6.23	0.0238472	-0.0157704	0.00366814	0.00259529
1247	6.235	0.0182224	-0.01183	0.0018788	0.00122788
1248	6.24	0.0123103	-0.0078877	0.0001198	3.64637e-05
1249	6.245	0.00620409	-0.00394416	-0.0012823	-0.000885179
1250	6.25	-1.23945e-16	9.22914e-16	-0.0023036	-0.00150633
1251	6.255	-0.015816	0.00394416	-0.0029964	-0.00187557
1252	6.26	-0.0313826	0.0078877	-0.0032667	-0.00212449
1253	6.265	-0.0464542	0.01183	-0.00333213	-0.0024265
1254	6.27	-0.0607933	0.0157704	-0.0035026	-0.00293889
1255	6.275	-0.0741735	0.0197084	-0.0038363	-0.0037726
1256	6.28	-0.0863841	0.0236432	-0.00446575	-0.00497237
1257	6.285	-0.0972323	0.0275743	-0.00556546	-0.00651035
1258	6.29	-0.106547	0.031501	-0.0070695	-0.00829332
1259	6.295	-0.114182	0.0354228	-0.00882065	-0.0101809
1260	6.3	-0.120015	0.0393389	-0.0107455	-0.01201
1261	6.305	-0.123956	0.0432489	-0.0127128	-0.0136215
1262	6.31	-0.125943	0.047152	-0.0143855	-0.0148837
1263	6.315	-0.125943	0.0510477	-0.0156914	-0.0157106
1264	6.32	-0.123956	0.0549353	-0.0165864	-0.0160727
1265	6.325	-0.120015	0.0588142	-0.0168999	-0.0159983
1266	6.33	-0.114182	0.0626839	-0.0166741	-0.0155679
1267	6.335	-0.106547	0.0665437	-0.0160719	-0.0149001
1268	6.34	-0.0972323	0.0703929	-0.01517	-0.0141337
1269	6.345	-0.0863841	0.074231	-0.0140818	-0.0134068
1270	6.35	-0.0741735	0.0780575	-0.0130643	-0.0128367
1271	6.355	-0.0607933	0.0818715	-0.0122737	-0.0125027
1272	6.36	-0.0464542	0.0856727	-0.0117122	-0.0124354
1273	6.365	-0.0313826	0.0894603	-0.0115292	-0.012614
1274	6.37	-0.015816	0.0932338	-0.0117314	-0.0129716
1275	6.375	-1.23648e-15	0.0969926	-0.0121581	-0.0134088
1276	6.38	0.015816	0.100736	-0.0127355	-0.0138123
1277	6.385	0.0313826	0.104464	-0.0133778	-0.0140762
1278	6.39	0.0464542	0.108175	-0.0138749	-0.0141206
1279	6.395	0.0607933	0.111869	-0.0141004	-0.0139071
1280	6.4	0.0741735	0.115545	-0.0140728	-0.0134463
1281	6.405	0.0863841	0.119203	-0.0137246	-0.0127977
1282	6.41	0.0972323	0.122842	-0.0130713	-0.0120609
1283	6.415	0.106547	0.126462	-0.0123059	-0.0113605
1284	6.42	0.114182	0.130062	-0.0115365	-0.010826
1285	6.425	0.120015	0.133641	-0.0108701	-0.010571
1286	6.43	0.123956	0.1372	-0.0105224	-0.0106749
1287	6.435	0.125943	0.140736	-0.0105985	-0.0111698
1288	6.44	0.125943	0.14425	-0.0110928	-0.0120373
1289	6.445	0.123956	0.147742	-0.0120497	-0.0132133
1290	6.45	0.120015	0.15121	-0.0134298	-0.0146015
1291	6.455	0.114182	0.154655	-0.0150583	-0.0160912
1292	6.46	0.106547	0.158075	-0.0168264	-0.0175765
1293	6.465	0.0972323	0.16147	-0.0186561	-0.0189735
1294	6.47	0.0863841	0.164839	-0.0203447	-0.0202317
1295	6.475	0.0741735	0.168182	-0.0218485	-0.0213396
1296	6.48	0.0607933	0.171499	-0.0231612	-0.022324
1297	6.485	0.0464542	0.174789	-0.0242655	-0.0232421
1298	6.49	0.0313826	0.178051	-0.025184	-0.0241708
1299	6.495	0.015816	0.181285	-0.0260705	-0.0251922
1300	6.5	1.64405e-15	0.184491	-0.0269833	-0.0263564
1301	6.505	0.0262734	0.187667	-0.0278419	-0.027621
1302	6.51	0.0521325	0.190814	-0.028422	-0.0287781
1303	6.515	0.0771694	0.19393	-0.0287813	-0.0295206
1304	6.52	0.100989	0.197016	-0.0285594	-0.0296109
1305	6.525	0.123217	0.200071	-0.0276056	-0.0289176
1306	6.53	0.143501	0.203094	-0.026089	-0.0274378
1307	6.535	0.161522	0.206086	-0.0241361	-0.0252997
1308	6.54	0.176995	0.209044	-0.0218089	-0.0227469
1309	6.545	0.189678	0.21197	-0.0194998	-0.0201059
1310	6.55	0.199369	0.214862	-0.0176408	-0.0177411
1311	6.555	0.205916	0.21772	-0.0162332	-0.0160017
1312	6.56	0.209215	0.220544	-0.0156907	-0.015166
1313	6.565	0.209215	0.223333	-0.0161615	-0.0153955
1314	6.57	0.205916	0.226087	-0.0174635	-0.0167071
1315	6.575	0.199369	0.228805	-0.0195768	-0.0189754
1316	6.58	0.189678	0.231487	-0.0223496	-0.0219605
1317	6.585	0.176995	0.234132	-0.0254304	-0.0253554
1318	6.59	0.161522	0.23674	-0.028488	-0.0288381
1319	6.595	0.143501	0.239311	-0.0315062	-0.0321189
1320	6.6	0.123217	0.241845	-0.0341089	-0.0349783
1321	6.605	0.100989	0.24434	-0.0362137	-0.0372896
1322	6.61	0.0771694	0.246796	-0.0379641	-0.0390279
1323	6.615	0.0521325	0.249213	-0.0393104	-0.0402646
1324	6.62	0.0262734	0.251592	-0.0403483	-0.0411484
1325	6.625	6.15871e-16	0.25393	-0.041362	-0.0418792
1326	6.63	-0.0262734	0.256228	-0.0425151	-0.0426769
1327	6.635	-0.0521325	0.258486	-0.0438589	-0.0437511
1328	6.64	-0.0771694	0.260703	-0.045634	-0.0452743
1329	6.645	-0.100989	0.262879	-0.047988	-0.0473616
1330	6.65	-0.123217	0.265013	-0.0507465	-0.0500585
1331	6.655	-0.143501	0.267106	-0.0540174	-0.0533378
1332	6.66	-0.161522	0.269156	-0.057717	-0.0571039
1333	6.665	-0.176995	0.271164	-0.0616312	-0.0612031
1334	6.67	-0.189678	0.273129	-0.0655548	-0.0654381
1335	6.675	-0.199369	0.27505	-0.0694277	-0.0695851
1336	6.68	-0.205916	0.276929	-0.0729645	-0.0734115
1337	6.685	-0.209215	0.278764	-0.0759164	-0.0766935
1338	6.69	-0.209215	0.280554	-0.0782336	-0.0792324
1339	6.695	-0.205916	0.282301	-0.079767	-0.0808686
1340	6.7	-0.199369	0.284002	-0.0803192	-0.0814922
1341	6.705	-0.189678	0.285659	-0.0799308	-0.081051
1342	6.71	-0.176995	0.287271	-0.0786206	-0.0795534
1343	6.715	-0.161522	0.288837	-0.0763702	-0.0770691
1344	6.72	-0.143501	0.290358	-0.073257	-0.0737261
1345	6.725	-0.123217	0.291833	-0.0695662	-0.069704
1346	6.73	-0.100989	0.293262	-0.0653564	-0.0652241
1347	6.735	-0.0771694	0.294645	-0.0608568	-0.0605358
1348	6.74	-0.0521325	0.295981	-0.0563969	-0.0559002
1349	6.745	-0.0262734	0.29727	-0.0521286	-0.0515706
1350	6.75	5.72805e-15	0.298513	-0.0482754	-0.0478553
1351	6.755	-0.0523318	0.299708	-0.0453361	-0.0451011
1352	6.76	-0.103838	0.300856	-0.0441977	-0.0438265
1353	6.765	-0.153707	0.301956	-0.0447754	-0.0446396
1354	6.77	-0.201152	0.303009	-0.0477363	-0.0479089
1355	6.775	-0.245425	0.304014	-0.053528	-0.0537381
1356	6.78	-0.285827	0.304971	-0.0616721	-0.0619793
1357	6.785	-0.321721	0.305879	-0.071703	-0.0722745
1358	6.79	-0.352542	0.30674	-0.0834326	-0.0841079
1359	6.795	-0.377803	0.307552	-0.0963943	-0.0968571
1360	6.8	-0.397106	0.308315	-0.109224	-0.109838
1361	6.805	-0.410146	0.30903	-0.121775	-0.122347
1362	6.81	-0.416718	0.309696	-0.133632	-0.133708
1363	6.815	-0.416718	0.310313	-0.14363	-0.143321
1364	6.82	-0.410146	0.310881	-0.151403	-0.150708
1365	6.825	-0.397106	0.3114	-0.156792	-0.15552
1366	6.83	-0.377803	0.311869	-0.159306	-0.157515
1367	6.835	-0.352542	0.31229	-0.158304	-0.156525
1368	6.84	-0.321721	0.312661	-0.154196	-0.152436
1369	6.845	-0.285827	0.312983	-0.146865	-0.145202
1370	6.85	-0.245425	0.313255	-0.136158	-0.134885
1371	6.855	-0.201152	0.313478	-0.122534	-0.121714
1372	6.86	-0.153707	0.313652	-0.106801	-0.10613
1373	6.865	-0.103838	0.313776	-0.0892714	-0.0888171
1374	6.87	-0.0523318	0.31385	-0.0706918	-0.070687
1375	6.875	1.35051e-14	0.313875	-0.0527888	-0.052818
1376	6.88	0.0523318	0.31385	-0.0362959	-0.0363825
1377	6.885	0.103838	0.313776	-0.0225943	-0.0226005
1378	6.89	0.153707	0.313652	-0.0130386	-0.0126627
1379	6.895	0.201152	0.313478	-0.008254	-0.00750027
1380	6.9	0.245425	0.313255	-0.00822806	-0.00745034
1381	6.905	0.285827	0.312983	-0.0126987	-0.0120283
1382	6.91	0.321721	0.312661	-0.0206112	-0.020015
1383	6.915	0.352542	0.31229	-0.0300748	-0.0298063
1384	6.92	0.377803	0.311869	-0.0397656	-0.0397329
1385	6.925	0.397106	0.3114	-0.0480259	-0.0482375
1386	6.93	0.410146	0.310881	-0.0533925	-0.0540167
1387	6.935	0.416718	0.310313	-0.0553618	-0.0561953
1388	6.94	0.416718	0.309696	-0.0536411	-0.0544751
1389	6.945	0.410146	0.30903	-0.0482904	-0.0491685
1390	6.95	0.397106	0.308315	-0.0403113	-0.0411131
1391	6.955	0.377803	0.307552	-0.03088	-0.0315246
1392	6.96	0.352542	0.30674	-0.0213178	-0.0218501
1393	6.965	0.321721	0.305879	-0.0133194	-0.0136362
1394	6.97	0.285827	0.304971	-0.0084345	-0.00834868
1395	6.975	0.245425	0.304014	-0.00731193	-0.00709607
1396	6.98	0.201152	0.303009	-0.0106117	-0.0103416
1397	6.985	0.153707	0.301956	-0.0180997	-0.017795
1398	6.99	0.103838	0.300856	-0.0289252	-0.0286002
1399	6.995	0.0523318	0.299708	-0.0420093	-0.0416662
1400	7	6.96961e-16	0.298513	-0.0563019	-0.0558798
1401	7.005	-0.0127373	0.29727	-0.070448	-0.0701012
1402	7.01	-0.0252736	0.295981	-0.0829425	-0.083157
1403	7.015	-0.0374114	0.294645	-0.0934102	-0.0939176
1404	7.02	-0.0489592	0.293262	-0.100658	-0.101493
1405	7.025	-0.0597349	0.291833	-0.104085	-0.105334
1406	7.03	-0.0695685	0.290358	-0.103905	-0.105264
1407	7.035	-0.078305	0.288837	-0.100198	-0.101436
1408	7.04	-0.0858066	0.287271	-0.0930597	-0.094292
1409	7.045	-0.0919549	0.285659	-0.0833258	-0.0845207
1410	7.05	-0.0966531	0.284002	-0.0721317	-0.0730181
1411	7.055	-0.099827	0.282301	-0.0599283	-0.0608175
1412	7.06	-0.101427	0.280554	-0.0481999	-0.0490075
1413	7.065	-0.101427	0.278764	-0.0381697	-0.0386569
1414	7.07	-0.099827	0.276929	-0.0305261	-0.0307437
1415	7.075	-0.0966531	0.27505	-0.0260571	-0.0260499
1416	7.08	-0.0919549	0.273129	-0.0253276	-0.0250141
1417	7.085	-0.0858066	0.271164	-0.0281687	-0.0276118
1418	7.09	-0.078305	0.269156	-0.0338636	-0.0333478
1419	7.095	-0.0695685	0.267106	-0.0418615	-0.0413666
1420	7.1	-0.0597349	0.265013	-0.0511133	-0.0506041
1421	7.105	-0.0489592	0.262879	-0.0600911	-0.0599155
1422	7.11	-0.0374114	0.260703	-0.0680497	-0.0681723
1423	7.115	-0.0252736	0.258486	-0.0740074	-0.074359
1424	7.12	-0.0127373	0.256228	-0.0771089	-0.0776842
1425	7.125	-1.79256e-15	0.25393	-0.076955	-0.0776797
1426	7.13	0.0127373	0.251592	-0.0736594	-0.074252
1427	7.135	0.0252736	0.249213	-0.0671954	-0.0676789
1428	7.14	0.0374114	0.246796	-0.0580071	-0.0585692
1429	7.145	0.0489592	0.24434	-0.0472886	-0.0477943
1430	7.15	0.0597349	0.241845	-0.0357733	-0.0364049
1431	7.155	0.0695685	0.239311	-0.0247956	-0.0255505
1432	7.16	0.078305	0.23674	-0.0156941	-0.016403
1433	7.165	0.0858066	0.234132	-0.0095633	-0.0100379
1434	7.17	0.0919549	0.231487	-0.00690126	-0.00723665
1435	7.175	0.0966531	0.228805	-0.0080938	-0.0082671
1436	7.18	0.099827	0.226087	-0.0128211	-0.0127727
1437	7.185	0.101427	0.223333	-0.0199495	-0.0198657
1438	7.19	0.101427	0.220544	-0.0285522	-0.0283604
1439	7.195	0.099827	0.21772	-0.0372713	-0.0369898
1440	7.2	0.0966531	0.214862	-0.044722	-0.0445491
1441	7.205	0.0919549	0.21197	-0.0500628	-0.0500123
1442	7.21	0.0858066	0.209044	-0.052677	-0.052656
1443	7.215	0.078305	0.206086	-0.0521469	-0.0521647
1444	7.22	0.0695685	0.203094	-0.0485789	-0.0486692
1445	7.225	0.0597349	0.200071	-0.0426634	-0.0427016
1446	7.23	0.0489592	0.197016	-0.035012	-0.0350977
1447	7.235	0.0374114	0.19393	-0.0265868	-0.0268814
1448	7.24	0.0252736	0.190814	-0.0188097	-0.019157
1449	7.245	0.0127373	0.187667	-0.0125955	-0.0129983
1450	7.25	6.7068e-19	0.184491	-0.00885194	-0.00927785
1451	7.255	0.0339504	0.181285	-0.0080184	-0.0084481
1452	7.26	0.0673654	0.178051	-0.00978666	-0.0103409
1453	7.265	0.0997179	0.174789	-0.0136846	-0.0142281
1454	7.27	0.130498	0.171499	-0.0186334	-0.0190892
1455	7.275	0.15922	0.168182	-0.0234638	-0.0237942
1456	7.28	0.185431	0.164839	-0.0270419	-0.0272792
1457	7.285	0.208717	0.16147	-0.0287207	-0.0287081
1458	7.29	0.228712	0.158075	-0.0278111	-0.0276127
1459	7.295	0.2451	0.154655	-0.0242271	-0.0239736
1460	7.3	0.257623	0.15121	-0.0185997	-0.0182139
1461	7.305	0.266083	0.147742	-0.0114252	-0.0111262
1462	7.31	0.270346	0.14425	-0.00397515	-0.00377049
1463	7.315	0.270346	0.140736	0.00250644	0.00265605
1464	7.32	0.266083	0.1372	0.0069086	0.00701663
1465	7.325	0.257623	0.133641	0.00854445	0.00849544
1466	7.33	0.2451	0.130062	0.0070598	0.00683453
1467	7.335	0.228712	0.126462	0.0028335	0.00242593
1468	7.34	0.208717	0.122842	-0.003198	-0.00381408
1469	7.345	0.185431	0.119203	-0.0100607	-0.0107178
1470	7.35	0.15922	0.115545	-0.0165665	-0.0171254
1471	7.355	0.130498	0.111869	-0.021558	-0.0220653
1472	7.36	0.0997179	0.108175	-0.0245719	-0.0248822
1473	7.365	0.0673654	0.104464	-0.0252703	-0.0253229
1474	7.37	0.0339504	0.100736	-0.02371	-0.0235539
1475	7.375	-4.77931e-15	0.0969926	-0.0204268	-0.0201018
1476	7.38	-0.0339504	0.0932338	-0.0161997	-0.0157411
1477	7.385	-0.0673654	0.0894603	-0.011823	-0.0113645
1478	7.39	-0.0997179	0.0856727	-0.0081742	-0.00784952
1479	7.395	-0.130498	0.0818715	-0.0061023	-0.00592253
1480	7.4	-0.15922	0.0780575	-0.0059366	-0.00603231
1481	7.405	-0.185431	0.074231	-0.0078359	-0.0082674
1482	7.41	-0.208717	0.0703929	-0.0116459	-0.0123519
1483	7.415	-0.228712	0.0665437	-0.0168243	-0.0177211
1484	7.42	-0.2451	0.0626839	-0.0225818	-0.0236368
1485	7.425	-0.257623	0.0588142	-0.0282158	-0.0292993
1486	7.43	-0.266083	0.0549353	-0.0329554	-0.0339432
1487	7.435	-0.270346	0.0510477	-0.0360849	-0.0369249
1488	7.44	-0.270346	0.047152	-0.0372013	-0.0378045
1489	7.445	-0.266083	0.0432489	-0.0361801	-0.0364057
1490	7.45	-0.257623	0.0393389	-0.0329378	-0.032838
1491	7.455	-0.2451	0.0354228	-0.0278296	-0.0274739
1492	7.46	-0.228712	0.031501	-0.0213956	-0.0208931
1493	7.465	-0.208717	0.0275743	-0.0143853	-0.0138148
1494	7.47	-0.185431	0.0236432	-0.00753784	-0.00702512
1495	7.475	-0.15922	0.0197084	-0.0016591	-0.00129327
1496	7.48	-0.130498	0.0157704	0.0024898	0.00273979
1497	7.485	-0.0997179	0.01183	0.0046792	0.00469461
1498	7.49	-0.0673654	0.0078877	0.0048334	0.00456561
1499	7.495	-0.0339504	0.00394416	0.0032496	0.0027558
1500	7.5	-5.7077e-15	-5.58745e-17	0.0007145	7.00592e-06
1501	7.505	0.0331821	0.000955542	-0.0019745	-0.00277042
1502	7.51	0.0658409	0.00191093	-0.00396543	-0.00469569
1503	7.515	0.0974613	0.00286602	-0.00452566	-0.00507958
1504	7.52	0.127545	0.00382066	-0.0032233	-0.00355758
1505	7.525	0.155617	0.00477469	-9.43e-05	-0.000166047
1506	7.53	0.181235	0.00572797	0.00443596	0.00465562
1507	7.535	0.203994	0.00668035	0.00973756	0.0101276
1508	7.54	0.223537	0.00763167	0.0147063	0.0152572
1509	7.545	0.239554	0.00858179	0.018467	0.0190482
1510	7.55	0.251793	0.00953055	0.0203595	0.0207655
1511	7.555	0.260062	0.0104778	0.0200697	0.0201593
1512	7.56	0.264229	0.0114234	0.0178549	0.0175522
1513	7.565	0.264229	0.0123672	0.0144054	0.0137481
1514	7.57	0.260062	0.013309	0.0106672	0.00979522
1515	7.575	0.251793	0.0142488	0.0075367	0.00670079
1516	7.58	0.239554	0.0151863	0.0058415	0.00519127
1517	7.585	0.223537	0.0161214	0.00590397	0.00556058
1518	7.59	0.203994	0.0170539	0.00756413	0.00762446
1519	7.595	0.181235	0.0179838	0.0104033	0.0107799
1520	7.6	0.155617	0.0189108	0.0135706	0.0141516
1521	7.605	0.127545	0.0198348	0.0161816	0.0168003
1522	7.61	0.0974613	0.0207557	0.0175223	0.0179568
1523	7.615	0.0658409	0.0216733	0.017158	0.0172152
1524	7.62	0.0331821	0.0225875	0.01502	0.0146265
1525	7.625	1.0372e-15	0.0234982	0.0114416	0.0106628
1526	7.63	-0.0331821	0.0244051	0.0071237	0.00606791
1527	7.635	-0.0658409	0.0253081	0.0027456	0.00166067
1528	7.64	-0.0974613	0.0262072	-0.0009233	-0.00183931
1529	7.645	-0.127545	0.0271021	-0.00331663	-0.00393526
1530	7.65	-0.155617	0.0279928	-0.0041854	-0.00442266
1531	7.655	-0.181235	0.028879	-0.00356244	-0.00340137
1532	7.66	-0.203994	0.0297607	-0.0016989	-0.0012337
1533	7.665	-0.223537	0.0306377	0.00091404	0.001537
1534	7.67	-0.239554	0.0315098	0.0036367	0.0042899
1535	7.675	-0.251793	0.032377	0.00592036	0.00643985
1536	7.68	-0.260062	0.033239	0.0073357	0.00754797
1537	7.685	-0.264229	0.0340958	0.00757915	0.00741013
1538	7.69	-0.264229	0.0349472	0.0066566	0.00609994
1539	7.695	-0.260062	0.0357931	0.00487346	0.00395109
1540	7.7	-0.251793	0.0366333	0.0026268	0.00148374
1541	7.705	-0.239554	0.0374678	0.0004846	-0.000702524
1542	7.71	-0.223537	0.0382963	-0.00097364	-0.00204431
1543	7.715	-0.203994	0.0391188	-0.0013101	-0.00211989
1544	7.72	-0.181235	0.0399351	-0.00028896	-0.000729118
1545	7.725	-0.155617	0.0407452	0.0021164	0.00206562
1546	7.73	-0.127545	0.0415487	0.0056454	0.00594258
1547	7.735	-0.0974613	0.0423457	0.0098151	0.0103645
1548	7.74	-0.0658409	0.0431361	0.0139529	0.0146615
1549	7.745	-0.0331821	0.0439196	0.017496	0.0181574
1550	7.75	3.17689e-15	0.0446962	0.019869	0.020308
1551	7.755	-0.0270896	0.0454657	0.0206787	0.0207776
1552	7.76	-0.053752	0.046228	0.019643	0.0194618
1553	7.765	-0.0795667	0.0469831	0.017183	0.016585
1554	7.77	-0.104127	0.0477307	0.0136683	0.0127334
1555	7.775	-0.127044	0.0484708	0.0096147	0.00868646
1556	7.78	-0.147958	0.0492032	0.00600905	0.0052257
1557	7.785	-0.166539	0.0499279	0.0035439	0.00297436
1558	7.79	-0.182494	0.0506446	0.00250185	0.00228791
1559	7.795	-0.19557	0.0513534	0.0029778	0.00320361
1560	7.8	-0.205562	0.0520541	0.0050261	0.00545171
1561	7.805	-0.212312	0.0527465	0.007979	0.00851949
1562	7.81	-0.215714	0.0534307	0.0111257	0.0117531
1563	7.815	-0.215714	0.0541063	0.0140367	0.0144855
1564	7.82	-0.212312	0.0547735	0.0160596	0.0161759
1565	7.825	-0.205562	0.055432	0.0167197	0.0165343
1566	7.83	-0.19557	0.0560817	0.0161182	0.0155938
1567	7.835	-0.182494	0.0567226	0.0145696	0.0137042
1568	7.84	-0.166539	0.0573545	0.0124554	0.0114459
1569	7.845	-0.147958	0.0579774	0.0103645	0.00948968
1570	7.85	-0.127044	0.0585911	0.0091443	0.00844375
1571	7.855	-0.104127	0.0591956	0.0091124	0.00871896
1572	7.86	-0.0795667	0.0597907	0.0103691	0.0104378
1573	7.865	-0.053752	0.0603763	0.0130331	0.0134018
1574	7.87	-0.0270896	0.0609525	0.0165582	0.0171221
1575	7.875	6.77916e-15	0.061519	0.0202404	0.0209128
1576	7.88	0.0270896	0.0620758	0.0234572	0.0240444
1577	7.885	0.053752	0.0626228	0.0256736	0.0259353
1578	7.89	0.0795667	0.0631599	0.0264325	0.0263218
1579	7.895	0.104127	0.063687	0.0257967	0.0253409
1580	7.9	0.127044	0.0642041	0.0242787	0.0234932
1581	7.905	0.147958	0.064711	0.0223363	0.0214957
1582	7.91	0.166539	0.0652077	0.0207011	0.0200735
1583	7.915	0.182494	0.0656942	0.0201092	0.0197566
1584	7.92	0.19557	0.0661702	0.0207206	0.0207382
1585	7.925	0.205562	0.0666358	0.0224516	0.0228263
1586	7.93	0.212312	0.0670909	0.0249949	0.0254983
1587	7.935	0.215714	0.0675354	0.0276028	0.0280488
1588	7.94	0.215714	0.0679692	0.0295154	0.0297975
1589	7.945	0.212312	0.0683923	0.0303325	0.0302929
1590	7.95	0.205562	0.0688045	0.0298412	0.029439
1591	7.955	0.19557	0.069206	0.0280793	0.02751
1592	7.96	0.182494	0.0695965	0.0256518	0.0250563
1593	7.965	0.166539	0.0699759	0.0231937	0.0227335
1594	7.97	0.147958	0.0703444	0.0212382	0.0211105
1595	7.975	0.127044	0.0707017	0.0203127	0.0205163
1596	7.98	0.104127	0.0710479	0.0205569	0.0209645
1597	7.985	0.0795667	0.0713829	0.0216616	0.0221676
1598	7.99	0.053752	0.0717066	0.023211	0.0236307
1599	7.995	0.0270896	0.0720189	0.0246722	0.0247967
1600	8	2.43329e-15	0.0723199	0.0254331	0.0252004
1601	8.005	-0.0389107	0.0726095	0.025109	0.0245745
1602	8.01	-0.0772077	0.0728876	0.0236608	0.0228983
1603	8.015	-0.114287	0.0731542	0.0212245	0.0203986
1604	8.02	-0.149564	0.0734092	0.0181415	0.0174941
1605	8.025	-0.182483	0.0736527	0.0149897	0.0146781
1606	8.03	-0.212523	0.0738845	0.0123372	0.0123996
1607	8.035	-0.239212	0.0741046	0.0105298	0.0109709
1608	8.04	-0.262128	0.0743131	0.0098136	0.0105165
1609	8.045	-0.280911	0.0745098	0.0102018	0.0109644
1610	8.05	-0.295263	0.0746947	0.011462	0.0120764
1611	8.055	-0.304959	0.0748679	0.0131674	0.0135076
1612	8.06	-0.309845	0.0750292	0.0149393	0.0148828
1613	8.065	-0.309845	0.0751787	0.0163651	0.0158772
1614	8.07	-0.304959	0.0753163	0.0170948	0.0162874
1615	8.075	-0.295263	0.075442	0.0170702	0.0160753
1616	8.08	-0.280911	0.0755558	0.016401	0.0153762
1617	8.085	-0.262128	0.0756577	0.0153037	0.014465
1618	8.09	-0.239212	0.0757476	0.0141919	0.0136919
1619	8.095	-0.212523	0.0758256	0.0134921	0.0133996
1620	8.1	-0.182483	0.0758916	0.013556	0.0138427
1621	8.105	-0.149564	0.0759456	0.0145336	0.0151245
1622	8.11	-0.114287	0.0759876	0.0164484	0.0171649
1623	8.115	-0.0772077	0.0760176	0.019071	0.0197074
1624	8.12	-0.0389107	0.0760356	0.0219602	0.0223671
1625	8.125	-5.78021e-15	0.0760417	0.0246359	0.024718
1626	8.13	0.0389107	0.0760356	0.026706	0.0264023
1627	8.135	0.0772077	0.0760176	0.0278282	0.0272321
1628	8.14	0.114287	0.0759876	0.0279863	0.0272458
1629	8.145	0.149564	0.0759456	0.0274003	0.0266983
1630	8.15	0.182483	0.0758916	0.0264542	0.0259841
1631	8.155	0.212523	0.0758256	0.0256277	0.0255185
1632	8.16	0.239212	0.0757476	0.0253724	0.0256137
1633	8.165	0.262128	0.0756577	0.0259229	0.026387
1634	8.17	0.280911	0.0755558	0.0272116	0.027727
1635	8.175	0.295263	0.075442	0.0289725	0.0293283
1636	8.18	0.304959	0.0753163	0.0307403	0.0307856
1637	8.185	0.309845	0.0751787	0.031988	0.0317188
1638	8.19	0.309845	0.0750292	0.0324094	0.0318883
1639	8.195	0.304959	0.0748679	0.0318651	0.0312617
1640	8.2	0.295263	0.0746947	0.0304934	0.0300154
1641	8.205	0.280911	0.0745098	0.0286623	0.028472
1642	8.21	0.262128	0.0743131	0.0268372	0.0269988
1643	8.215	0.239212	0.0741046	0.025436	0.0258967
1644	8.22	0.212523	0.0738845	0.0247086	0.0253154
1645	8.225	0.182483	0.0736527	0.0247004	0.0252192
1646	8.23	0.149564	0.0734092	0.0251542	0.0254088
1647	8.235	0.114287	0.0731542	0.0257112	0.0255904
1648	8.24	0.0772077	0.0728876	0.0259867	0.0254671
1649	8.245	0.0389107	0.0726095	0.0256232	0.0248243
1650	8.25	2.80948e-17	0.0723199	0.0244811	0.0235904
1651	8.255	-0.00360321	0.0720189	0.0226891	0.0219071
1652	8.26	-0.00714959	0.0717066	0.0206952	0.0201265
1653	8.265	-0.0105832	0.0713829	0.0187833	0.018672
1654	8.27	-0.01385	0.0710479	0.0174945	0.0178666
1655	8.275	-0.0168983	0.0707017	0.0171847	0.0178558
1656	8.28	-0.0196801	0.0703444	0.0177666	0.018579
1657	8.285	-0.0221515	0.0699759	0.019028	0.0197909
1658	8.29	-0.0242736	0.0695965	0.0206764	0.0211282
1659	8.295	-0.0260129	0.069206	0.022238	0.0222043
1660	8.3	-0.027342	0.0688045	0.0231611	0.0227101
1661	8.305	-0.0282398	0.0683923	0.0233123	0.022494
1662	8.31	-0.0286923	0.0679692	0.0226553	0.0215977
1663	8.315	-0.0286923	0.0675354	0.0211969	0.0202397
1664	8.32	-0.0282398	0.0670909	0.0193889	0.0187523
1665	8.325	-0.027342	0.0666358	0.0177173	0.0174916
1666	8.33	-0.0260129	0.0661702	0.0164607	0.0167468
1667	8.335	-0.0242736	0.0656942	0.0159525	0.0166714
1668	8.34	-0.0221515	0.0652077	0.0163468	0.0172497
1669	8.345	-0.0196801	0.064711	0.0174646	0.0183049
1670	8.35	-0.0168983	0.0642041	0.0189454	0.0195454
1671	8.355	-0.01385	0.063687	0.0204986	0.0206389
1672	8.36	-0.0105832	0.0631599	0.0217034	0.0212973
1673	8.365	-0.00714959	0.0626228	0.0221459	0.02135
1674	8.37	-0.00360321	0.0620758	0.0218379	0.0207866
1675	8.375	4.7907e-16	0.061519	0.0208425	0.0197554
1676	8.38	0.00360321	0.0609525	0.0193277	0.0185201
1677	8.385	0.00714959	0.0603763	0.0177384	0.0173878
1678	8.39	0.0105832	0.0597907	0.0164869	0.0166291
1679	8.395	0.01385	0.0591956	0.0158064	0.0164116
1680	8.4	0.0168983	0.0585911	0.0158352	0.0167608
1681	8.405	0.0196801	0.0579774	0.0166272	0.0175578
1682	8.41	0.0221515	0.0573545	0.0178774	0.0185706
1683	8.415	0.0242736	0.0567226	0.0192146	0.0195144
1684	8.42	0.0260129	0.0560817	0.0203632	0.0201235
1685	8.425	0.027342	0.055432	0.0209654	0.02022
1686	8.43	0.0282398	0.0547735	0.0208036	0.0197575
1687	8.435	0.0286923	0.0541063	0.0199564	0.01883
1688	8.44	0.0286923	0.0534307	0.0186098	0.0176431
1689	8.445	0.0282398	0.0527465	0.0169982	0.0164572
1690	8.45	0.027342	0.0520541	0.0155204	0.0155201
1691	8.455	0.0260129	0.0513534	0.014523	0.0150058
1692	8.46	0.0242736	0.0506446	0.014123	0.0149747
1693	8.465	0.0221515	0.0499279	0.0143576	0.0153638
1694	8.47	0.0196801	0.0492032	0.0151608	0.016005
1695	8.475	0.0168983	0.0484708	0.0161989	0.0166691
1696	8.48	0.01385	0.0477307	0.0171391	0.0171234
1697	8.485	0.0105832	0.0469831	0.0177488	0.0171894
1698	8.49	0.00714959	0.046228	0.0177764	0.0167857
1699	8.495	0.00360321	0.0454657	0.0171273	0.015946
1700	8.5	-9.71878e-16	0.0446962	0.0159311	0.0148041
1701	8.505	-0.0207043	0.0439196	0.0143607	0.0135287
1702	8.51	-0.0410821	0.0431361	0.0125442	0.0122542
1703	8.515	-0.060812	0.0423457	0.0108127	0.0110738
1704	8.52	-0.0795828	0.0415487	0.00937856	0.0100551
1705	8.525	-0.0970986	0.0407452	0.0082423	0.00922897
1706	8.53	-0.113083	0.0399351	0.0075381	0.00858783
1707	8.535	-0.127284	0.0391188	0.0072901	0.00809215
1708	8.54	-0.139478	0.0382963	0.00729705	0.00768294
1709	8.545	-0.149472	0.0374678	0.00739104	0.00729733
1710	8.55	-0.157109	0.0366333	0.00752694	0.00688384
1711	8.555	-0.162268	0.0357931	0.0075056	0.00641421
1712	8.56	-0.164868	0.0349472	0.0071675	0.00588979
1713	8.565	-0.164868	0.0340958	0.00662184	0.00534133
1714	8.57	-0.162268	0.033239	0.00590695	0.00482258
1715	8.575	-0.157109	0.032377	0.0050508	0.00439926
1716	8.58	-0.149472	0.0315098	0.0042625	0.00413566
1717	8.585	-0.139478	0.0306377	0.0037479	0.00408144
1718	8.59	-0.127284	0.0297607	0.0035428	0.00426113
1719	8.595	-0.113083	0.028879	0.0037105	0.00466827
1720	8.6	-0.0970986	0.0279928	0.0043514	0.00526511
1721	8.605	-0.0795828	0.0271021	0.00532646	0.00598817
1722	8.61	-0.060812	0.0262072	0.00645245	0.00675875
1723	8.615	-0.0410821	0.0253081	0.0076772	0.00749658
1724	8.62	-0.0207043	0.0244051	0.00879086	0.00813416
1725	8.625	-8.09012e-16	0.0234982	0.0095949	0.00862884
1726	8.63	0.0207043	0.0225875	0.0100682	0.00896991
1727	8.635	0.0410821	0.0216733	0.0102276	0.00917885
1728	8.64	0.060812	0.0207557	0.0100632	0.00930241
1729	8.645	0.0795828	0.0198348	0.0097202	0.00939992
1730	8.65	0.0970986	0.0189108	0.00941784	0.00952767
1731	8.655	0.113083	0.0179838	0.00921506	0.00972403
1732	8.66	0.127284	0.0170539	0.0092127	0.00999882
1733	8.665	0.139478	0.0161214	0.00952346	0.0103294
1734	8.67	0.149472	0.0151863	0.0100325	0.0106648
1735	8.675	0.157109	0.0142488	0.0106213	0.0109362
1736	8.68	0.162268	0.013309	0.0112016	0.0110728
1737	8.685	0.164868	0.0123672	0.0115863	0.0110172
1738	8.69	0.164868	0.0114234	0.011604	0.0107389
1739	8.695	0.162268	0.0104778	0.011246	0.0102397
1740	8.7	0.157109	0.00953055	0.0105159	0.00955278
1741	8.705	0.149472	0.00858179	0.00941474	0.00873294
1742	8.71	0.139478	0.00763167	0.00813825	0.0078435
1743	8.715	0.127284	0.00668035	0.0068286	0.00694136
1744	8.72	0.113083	0.00572797	0.0055651	0.00606492
1745	8.725	0.0970986	0.00477469	0.0044745	0.00522713
1746	8.73	0.0795828	0.00382066	0.00362594	0.00441496
1747	8.735	0.060812	0.00286602	0.0029311	0.00359473
1748	8.74	0.0410821	0.00191093	0.00233615	0.00272177
1749	8.745	0.0207043	0.000955542	0.0017727	0.00175196
1750	8.75	-3.68017e-15	-2.04967e-16	0.0010906	0.000666343
1751	8.755	0.0294201	-0.000955542	0.0003286	-0.000442596
1752	8.76	0.0583762	-0.00191093	-0.0001337	-0.00130602
1753	8.765	0.0864117	-0.00286602	-0.0003769	-0.0015968
1754	8.77	0.113084	-0.00382066	-0.00010484	-0.00111315
1755	8.775	0.137974	-0.00477469	0.00092984	0.000177977
1756	8.78	0.160687	-0.00572797	0.0024723	0.00213005
1757	8.785	0.180866	-0.00668035	0.0042349	0.00444046
1758	8.79	0.198193	-0.00763167	0.0061299	0.00670604
1759	8.795	0.212395	-0.00858179	0.0077687	0.00850403
1760	8.8	0.223246	-0.00953055	0.0086208	0.00948504
1761	8.805	0.230577	-0.0104778	0.0088309	0.00945587
1762	8.81	0.234272	-0.0114234	0.00825304	0.00842683
1763	8.815	0.234272	-0.0123672	0.0068127	0.00660655
1764	8.82	0.230577	-0.013309	0.0050098	0.00434565
1765	8.825	0.223246	-0.0142488	0.00307435	0.00204848
1766	8.83	0.212395	-0.0151863	0.0011803	8.0082e-05
1767	8.835	0.198193	-0.0161214	-0.0003425	-0.00130918
1768	8.84	0.180866	-0.0170539	-0.00126284	-0.00202815
1769	8.845	0.160687	-0.0179838	-0.00183236	-0.00215348
1770	8.85	0.137974	-0.0189108	-0.00207704	-0.00190424
1771	8.855	0.113084	-0.0198348	-0.0020613	-0.00159019
1772	8.86	0.0864117	-0.0207557	-0.0023019	-0.00154521
1773	8.865	0.0583762	-0.0216733	-0.0029389	-0.00205918
1774	8.87	0.0294201	-0.0225875	-0.00402104	-0.00332207
1775	8.875	-7.13239e-15	-0.0234982	-0.0058086	-0.0053917
1776	8.88	-0.0294201	-0.0244051	-0.0082723	-0.00819104
1777	8.885	-0.0583762	-0.0253081	-0.0111825	-0.0115322
1778	8.89	-0.0864117	-0.0262072	-0.0143764	-0.0151573
1779	8.895	-0.113084	-0.0271021	-0.0178078	-0.0187841
1780	8.9	-0.137974	-0.0279928	-0.0210242	-0.0221468
1781	8.905	-0.160687	-0.028879	-0.0238613	-0.0250286
1782	8.91	-0.180866	-0.0297607	-0.0263231	-0.0272831
1783	8.915	-0.198193	-0.0306377	-0.0281904	-0.028844
1784	8.92	-0.212395	-0.0315098	-0.0293741	-0.0297245
1785	8.925	-0.223246	-0.032377	-0.0300482	-0.0300065
1786	8.93	-0.230577	-0.033239	-0.0302795	-0.0298227
1787	8.935	-0.234272	-0.0340958	-0.0300513	-0.0293344
1788	8.94	-0.234272	-0.0349472	-0.0295614	-0.0287079
1789	8.945	-0.230577	-0.0357931	-0.0290519	-0.0280917
1790	8.95	-0.223246	-0.0366333	-0.0284513	-0.0275985
1791	8.955	-0.212395	-0.0374678	-0.0278688	-0.0272911
1792	8.96	-0.198193	-0.0382963	-0.0274736	-0.027176
1793	8.965	-0.180866	-0.0391188	-0.0271494	-0.0272047
1794	8.97	-0.160687	-0.0399351	-0.0268118	-0.0272829
1795	8.975	-0.137974	-0.0407452	-0.0264887	-0.0272853
1796	8.98	-0.113084	-0.0415487	-0.0260949	-0.0270766
1797	8.985	-0.0864117	-0.0423457	-0.025412	-0.0265333
1798	8.99	-0.0583762	-0.0431361	-0.0244505	-0.0255659
1799	8.995	-0.0294201	-0.0439196	-0.0232307	-0.0241356
1800	9	2.74128e-15	-0.0446962	-0.0216123	-0.0223171
1801	9.005	-0.0389652	-0.0454657	-0.0199152	-0.0203422
1802	9.01	-0.0773159	-0.046228	-0.0188954	-0.018704
1803	9.015	-0.114447	-0.0469831	-0.0185261	-0.0180243
1804	9.02	-0.149774	-0.0477307	-0.0193963	-0.0187614
1805	9.025	-0.182738	-0.0484708	-0.021992	-0.0211478
1806	9.03	-0.212821	-0.0492032	-0.0260726	-0.0251701
1807	9.035	-0.239547	-0.0499279	-0.0312078	-0.0305926
1808	9.04	-0.262496	-0.0506446	-0.0373199	-0.0370124
1809	9.045	-0.281304	-0.0513534	-0.0440667	-0.0439205
1810	9.05	-0.295677	-0.0520541	-0.050325	-0.0507591
1811	9.055	-0.305386	-0.0527465	-0.0559978	-0.0569716
1812	9.06	-0.310279	-0.0534307	-0.0608442	-0.0620479
1813	9.065	-0.310279	-0.0541063	-0.0640462	-0.0655689
1814	9.07	-0.305386	-0.0547735	-0.0654774	-0.0672441
1815	9.075	-0.295677	-0.055432	-0.0652737	-0.0669376
1816	9.08	-0.281304	-0.0560817	-0.0633331	-0.0646782
1817	9.085	-0.262496	-0.0567226	-0.0595059	-0.0606542
1818	9.09	-0.239547	-0.0573545	-0.0544324	-0.0551949
1819	9.095	-0.212821	-0.0579774	-0.0485051	-0.0487418
1820	9.1	-0.182738	-0.0585911	-0.0418277	-0.0418126
1821	9.105	-0.149774	-0.0591956	-0.0351492	-0.0349598
1822	9.11	-0.114447	-0.0597907	-0.0291851	-0.0287262
1823	9.115	-0.0773159	-0.0603763	-0.0240908	-0.0235936
1824	9.12	-0.0389652	-0.0609525	-0.0202749	-0.0199252
1825	9.125	-6.0929e-15	-0.061519	-0.0181579	-0.0179058
1826	9.13	0.0389652	-0.0620758	-0.0176026	-0.0174986
1827	9.135	0.0773159	-0.0626228	-0.0181487	-0.018438
1828	9.14	0.114447	-0.0631599	-0.0197674	-0.0202672
1829	9.145	0.149774	-0.063687	-0.0217985	-0.0224125
1830	9.15	0.182738	-0.0642041	-0.0234437	-0.0242766
1831	9.155	0.212821	-0.064711	-0.0245161	-0.0253337
1832	9.16	0.239547	-0.0652077	-0.0245711	-0.025215
1833	9.165	0.262496	-0.0656942	-0.0232467	-0.0237694
1834	9.17	0.281304	-0.0661702	-0.0207674	-0.0210899
1835	9.175	0.295677	-0.0666358	-0.0175055	-0.0175009
1836	9.18	0.305386	-0.0670909	-0.0136672	-0.0135119
1837	9.185	0.310279	-0.0675354	-0.00999176	-0.00974374
1838	9.19	0.310279	-0.0679692	-0.00724387	-0.00683203
1839	9.195	0.305386	-0.0683923	-0.0056089	-0.00531391
1840	9.2	0.295677	-0.0688045	-0.0056223	-0.00551838
1841	9.205	0.281304	-0.069206	-0.00742643	-0.00749501
1842	9.21	0.262496	-0.0695965	-0.0106379	-0.0110116
1843	9.215	0.239547	-0.0699759	-0.0149646	-0.0156219
1844	9.22	0.212821	-0.0703444	-0.0200047	-0.0207717
1845	9.225	0.182738	-0.0707017	-0.0250869	-0.025904
1846	9.23	0.149774	-0.0710479	-0.0296667	-0.030541
1847	9.235	0.114447	-0.0713829	-0.0336814	-0.0343419
1848	9.24	0.0773159	-0.0717066	-0.0366769	-0.0371341
1849	9.245	0.0389652	-0.0720189	-0.0386569	-0.0389201
1850	9.25	3.30522e-16	-0.0723199	-0.039915	-0.0398446
1851	9.255	-0.0211683	-0.0726095	-0.0405065	-0.040142
1852	9.26	-0.0420027	-0.0728876	-0.0405014	-0.0400578
1853	9.265	-0.0621747	-0.0731542	-0.0403862	-0.0398214
1854	9.27	-0.0813662	-0.0734092	-0.0403318	-0.0396686
1855	9.275	-0.0992745	-0.0736527	-0.0403134	-0.0398109
1856	9.28	-0.115617	-0.0738845	-0.0407014	-0.0404092
1857	9.285	-0.130137	-0.0741046	-0.0417139	-0.0415545
1858	9.29	-0.142604	-0.0743131	-0.0430986	-0.0432584
1859	9.295	-0.152822	-0.0745098	-0.0449369	-0.045453
1860	9.3	-0.16063	-0.0746947	-0.0472947	-0.048
1861	9.305	-0.165904	-0.0748679	-0.0498042	-0.0507061
1862	9.31	-0.168563	-0.0750292	-0.0522033	-0.0533438
1863	9.315	-0.168563	-0.0751787	-0.0545104	-0.0556746
1864	9.32	-0.165904	-0.0753163	-0.0564191	-0.0574722
1865	9.325	-0.16063	-0.075442	-0.0575502	-0.058545
1866	9.33	-0.152822	-0.0755558	-0.0579816	-0.0587549
1867	9.335	-0.142604	-0.0756577	-0.0576332	-0.0580319
1868	9.34	-0.130137	-0.0757476	-0.0562496	-0.0563818
1869	9.345	-0.115617	-0.0758256	-0.0540264	-0.0538873
1870	9.35	-0.0992745	-0.0758916	-0.0511632	-0.0507021
1871	9.355	-0.0813662	-0.0759456	-0.0476729	-0.0470386
1872	9.36	-0.0621747	-0.0759876	-0.0437658	-0.0431496
1873	9.365	-0.0420027	-0.0760176	-0.0399222	-0.0393059
1874	9.37	-0.0211683	-0.0760356	-0.036254	-0.035771
1875	9.375	2.64899e-15	-0.0760417	-0.0329132	-0.0327737
1876	9.38	0.0211683	-0.0760356	-0.0303389	-0.0304824
1877	9.385	0.0420027	-0.0760176	-0.0285526	-0.0289833
1878	9.39	0.0621747	-0.0759876	-0.0274834	-0.0282675
1879	9.395	0.0813662	-0.0759456	-0.0272239	-0.0282314
1880	9.4	0.0992745	-0.0758916	-0.0276203	-0.0286912
1881	9.405	0.115617	-0.0758256	-0.0283083	-0.0294098
1882	9.41	0.130137	-0.0757476	-0.0291355	-0.0301318
1883	9.415	0.142604	-0.0756577	-0.0299246	-0.030621
1884	9.42	0.152822	-0.0755558	-0.0302856	-0.0306952
1885	9.425	0.16063	-0.075442	-0.0301507	-0.0302524
1886	9.43	0.165904	-0.0753163	-0.0295678	-0.0292861
1887	9.435	0.168563	-0.0751787	-0.0284141	-0.0278858
1888	9.44	0.168563	-0.0750292	-0.0268726	-0.026224
1889	9.445	0.165904	-0.0748679	-0.0252485	-0.0245316
1890	9.45	0.16063	-0.0746947	-0.0236874	-0.0230642
1891	9.455	0.152822	-0.0745098	-0.0224151	-0.0220642
1892	9.46	0.142604	-0.0743131	-0.0217973	-0.0217237
1893	9.465	0.130137	-0.0741046	-0.0218958	-0.0221556
1894	9.47	0.115617	-0.0738845	-0.0227212	-0.0233767
1895	9.475	0.0992745	-0.0736527	-0.0243891	-0.025308
1896	9.48	0.0813662	-0.0734092	-0.0267045	-0.0277901
1897	9.485	0.0621747	-0.0731542	-0.0294217	-0.0306101
1898	9.49	0.0420027	-0.0728876	-0.0323987	-0.0335328
1899	9.495	0.0211683	-0.0726095	-0.0354172	-0.0363317
1900	9.5	-8.09562e-15	-0.0723199	-0.0381286	-0.0387714
1901	9.505	0.0431433	-0.0720189	-0.0402446	-0.0405606
1902	9.51	0.0856061	-0.0717066	-0.0411112	-0.0412611
1903	9.515	0.126719	-0.0713829	-0.0405916	-0.0403952
1904	9.52	0.165833	-0.0710479	-0.038216	-0.0377196
1905	9.525	0.202332	-0.0707017	-0.0338597	-0.0332689
1906	9.53	0.235641	-0.0703444	-0.0279363	-0.0273575
1907	9.535	0.265233	-0.0699759	-0.0210484	-0.0205441
1908	9.54	0.290642	-0.0695965	-0.0138134	-0.013574
1909	9.545	0.311467	-0.069206	-0.00721186	-0.00729961
1910	9.55	0.327381	-0.0688045	-0.0023566	-0.00256386
1911	9.555	0.338131	-0.0683923	0.00044877	-3.88798e-05
1912	9.56	0.343549	-0.0679692	0.0006064	-5.39889e-05
1913	9.565	0.343549	-0.0675354	-0.0017741	-0.00248841
1914	9.57	0.338131	-0.0670909	-0.0060469	-0.00679404
1915	9.575	0.327381	-0.0666358	-0.0114532	-0.0121432
1916	9.58	0.311467	-0.0661702	-0.0171942	-0.0176215
1917	9.585	0.290642	-0.0656942	-0.0222132	-0.0223946
1918	9.59	0.265233	-0.0652077	-0.0258576	-0.0258302
1919	9.595	0.235641	-0.064711	-0.0279439	-0.0275821
1920	9.6	0.202332	-0.0642041	-0.0281818	-0.027627
1921	9.605	0.165833	-0.063687	-0.0268832	-0.0262472
1922	9.61	0.126719	-0.0631599	-0.0246718	-0.0239634
1923	9.615	0.0856061	-0.0626228	-0.0220441	-0.0214387
1924	9.62	0.0431433	-0.0620758	-0.0197167	-0.019371
1925	9.625	2.02305e-15	-0.061519	-0.0184371	-0.0183856
1926	9.63	-0.0431433	-0.0609525	-0.0186771	-0.0189402
1927	9.635	-0.0856061	-0.0603763	-0.0205664	-0.0212581
1928	9.64	-0.126719	-0.0597907	-0.0243077	-0.025309
1929	9.645	-0.165833	-0.0591956	-0.0296643	-0.0308375
1930	9.65	-0.202332	-0.0585911	-0.0360918	-0.0374243
1931	9.655	-0.235641	-0.0579774	-0.043175	-0.0445525
1932	9.66	-0.265233	-0.0573545	-0.0503744	-0.051666
1933	9.665	-0.290642	-0.0567226	-0.0570522	-0.0582167
1934	9.67	-0.311467	-0.0560817	-0.0626717	-0.0637065
1935	9.675	-0.327381	-0.055432	-0.0669677	-0.0677248
1936	9.68	-0.338131	-0.0547735	-0.0695746	-0.0699802
1937	9.685	-0.343549	-0.0541063	-0.0702312	-0.0703212
1938	9.69	-0.343549	-0.0534307	-0.0690594	-0.0687433
1939	9.695	-0.338131	-0.0527465	-0.0661312	-0.0653834
1940	9.7	-0.327381	-0.0520541	-0.061493	-0.0605046
1941	9.705	-0.311467	-0.0513534	-0.0556157	-0.0544727
1942	9.71	-0.290642	-0.0506446	-0.0488688	-0.0477279
1943	9.715	-0.265233	-0.0499279	-0.0417337	-0.0407508
1944	9.72	-0.235641	-0.0492032	-0.0346159	-0.034026
1945	9.725	-0.202332	-0.0484708	-0.028194	-0.028003
1946	9.73	-0.165833	-0.0477307	-0.0228261	-0.0230523
1947	9.735	-0.126719	-0.0469831	-0.0186935	-0.0194188
1948	9.74	-0.0856061	-0.046228	-0.0161113	-0.0171785
1949	9.745	-0.0431433	-0.0454657	-0.0149529	-0.0162139
1950	9.75	-1.91603e-15	-0.0446962	-0.0148788	-0.016236
1951	9.755	0.0144163	-0.0439196	-0.0156186	-0.0168576
1952	9.76	0.0286053	-0.0431361	-0.0168751	-0.0177093
1953	9.765	0.0423432	-0.0423457	-0.0180355	-0.0184714
1954	9.77	0.0554133	-0.0415487	-0.0188027	-0.0188471
1955	9.775	0.0676094	-0.0407452	-0.0190608	-0.0186112
1956	9.78	0.0787394	-0.0399351	-0.0184531	-0.0176478
1957	9.785	0.0886275	-0.0391188	-0.0168688	-0.0159698
1958	9.79	0.097118	-0.0382963	-0.0146696	-0.0137187
1959	9.795	0.104077	-0.0374678	-0.0119547	-0.0111439
1960	9.8	0.109394	-0.0366333	-0.00897097	-0.00856423
1961	9.805	0.112987	-0.0357931	-0.00632196	-0.00631728
1962	9.81	0.114797	-0.0349472	-0.0043201	-0.00470071
1963	9.815	0.114797	-0.0340958	-0.0030799	-0.00391633
1964	9.82	0.112987	-0.033239	-0.00291156	-0.00402901
1965	9.825	0.109394	-0.032377	-0.0037854	-0.00495246
1966	9.83	0.104077	-0.0315098	-0.0053268	-0.00646707
1967	9.835	0.097118	-0.0306377	-0.00733435	-0.008265
1968	9.84	0.0886275	-0.0297607	-0.0095096	-0.0100101
1969	9.845	0.0787394	-0.028879	-0.0113088	-0.0113988
1970	9.85	0.0676094	-0.0279928	-0.0124878	-0.0122111
1971	9.855	0.0554133	-0.0271021	-0.0130165	-0.0123442
1972	9.86	0.0423432	-0.0262072	-0.0126915	-0.0118243
1973	9.865	0.0286053	-0.0253081	-0.011634	-0.0107965
1974	9.87	0.0144163	-0.0244051	-0.0102214	-0.00949475
1975	9.875	-3.3823e-15	-0.0234982	-0.00864887	-0.00819921
1976	9.88	-0.0144163	-0.0225875	-0.0071862	-0.0071856
1977	9.885	-0.0286053	-0.0216733	-0.00625485	-0.00667606
1978	9.89	-0.0423432	-0.0207557	-0.0060327	-0.00679918
1979	9.895	-0.0554133	-0.0198348	-0.0064655	-0.0075673
1980	9.9	-0.0676094	-0.0189108	-0.0076244	-0.00887586
1981	9.905	-0.0787394	-0.0179838	-0.0093531	-0.0105244
1982	9.91	-0.0886275	-0.0170539	-0.0112613	-0.0122531
1983	9.915	-0.097118	-0.0161214	-0.0130904	-0.013787
1984	9.92	-0.104077	-0.0151863	-0.0146328	-0.0148799
1985	9.925	-0.109394	-0.0142488	-0.0155199	-0.0153513
1986	9.93	-0.112987	-0.013309	-0.015591	-0.0151118
1987	9.935	-0.114797	-0.0123672	-0.0149227	-0.0141746
1988	9.94	-0.114797	-0.0114234	-0.0135116	-0.0126508
1989	9.945	-0.112987	-0.0104778	-0.0114739	-0.0107306
1990	9.95	-0.109394	-0.00953055	-0.00916707	-0.00865341
1991	9.955	-0.104077	-0.00858179	-0.0068846	-0.00667062
1992	9.96	-0.097118	-0.00763167	-0.0048	-0.00500548
1993	9.965	-0.0886275	-0.00668035	-0.0032055	-0.00381564
1994	9.97	-0.0787394	-0.00572797	-0.00228637	-0.00316507
1995	9.975	-0.0676094	-0.00477469	-0.00194966	-0.00301182
1996	9.98	-0.0554133	-0.00382066	-0.0021029	-0.00321567
1997	9.985	-0.0423432	-0.00286602	-0.0026267	-0.00356499
1998	9.99	-0.0286053	-0.00191093	-0.00316804	-0.00381783
[truncated: 8,001 more rows]

## Sheet: Fig1f
	Ku (MJ/m^3)	Frequency_Mumax	Frequency_NeurODE
0	0.75	11.5234	11.5234
1	0.755	11.7188	11.7188
2	0.76	11.9141	11.9141
3	0.765	12.3047	12.3047
4	0.77	12.5	12.5
5	0.775	12.8906	12.8906
6	0.78	13.0859	13.0859
7	0.785	13.2812	13.2812
8	0.79	13.6719	13.6719
9	0.795	13.8672	13.8672
10	0.8	14.0625	14.2578
11	0.805	14.4531	14.4531
12	0.81	14.6484	14.8438
13	0.815	15.0391	15.0391
14	0.82	15.2344	15.2344
15	0.825	15.4297	15.625
16	0.83	15.8203	15.8203
17	0.835	16.0156	16.2109
18	0.84	16.2109	16.4062
19	0.845	16.6016	16.6016
20	0.85	16.7969	16.7969

## Sheet: Fig1g
	DMI (mJ/m^2)	Frequency_Mumax	Frequency_NeurODE
0	2.6	17.7734	17.5781
1	2.65	17.5781	17.5781
2	2.7	17.1875	17.1875
3	2.75	16.7969	16.7969
4	2.8	16.4062	16.4062
5	2.85	15.8203	16.0156
6	2.9	15.2344	15.4297
7	2.95	14.6484	14.8438
8	3	14.0625	14.2578
9	3.05	13.4766	13.6719
10	3.1	12.8906	12.8906
11	3.15	12.3047	12.3047
12	3.2	11.5234	11.7188
13	3.25	10.9375	10.9375
14	3.3	10.1562	10.3516
15	3.35	9.57031	9.57031

## Sheet: Fig2c
	Iterations	MSE_(k=1)	MSE_(k=2)
0	0	0.958047	11.093
1	100	0.527602	0.657259
2	200	0.385163	0.381821
3	300	0.346742	0.336847
4	400	0.331622	0.32901
5	500	0.324403	0.321281
6	600	0.320023	0.314296
7	700	0.317109	0.306418
8	800	0.315719	0.297746
9	900	0.313925	0.285303
10	1000	0.312902	0.264923
11	1100	0.311832	0.229796
12	1200	0.310583	0.194598
13	1300	0.30938	0.166471
14	1400	0.307231	0.159095
15	1500	0.30373	0.0923433
16	1600	0.299851	0.10923
17	1700	0.295399	0.0962409
18	1800	0.291625	0.0648425
19	1900	0.287988	0.0495882
20	2000	0.285612	0.0425944
21	2100	0.283699	0.0572767
22	2200	0.282246	0.0348386
23	2300	0.281138	0.0317174
24	2400	0.280102	0.027636
25	2500	0.279157	0.0238557
26	2600	0.2782	0.0309579
27	2700	0.277851	0.0192354
28	2800	0.276957	0.0198873
29	2900	0.276245	0.0166564
30	3000	0.275935	0.0131866
31	3100	0.275677	0.0120704
32	3200	0.275109	0.013016
33	3300	0.274274	0.0113007
34	3400	0.273821	0.00965537
35	3500	0.273647	0.0115973
36	3600	0.273135	0.0102434
37	3700	0.272881	0.00878416
38	3800	0.272529	0.00832273
39	3900	0.272339	0.00919693
40	4000	0.272289	0.00600978
41	4100	0.272104	0.00464585
42	4200	0.271734	0.00474718
43	4300	0.27137	0.00407633
44	4400	0.271218	0.00552449
45	4500	0.271785	0.00389159
46	4600	0.271351	0.00438713
47	4700	0.270877	0.00402134
48	4800	0.270702	0.00369253
49	4900	0.270932	0.00346475
50	5000	0.271014	0.00347081
51	5100	0.270393	0.00336219
52	5200	0.270154	0.00293478
53	5300	0.270359	0.00295788
54	5400	0.270132	0.00272106
55	5500	0.269908	0.00351233
56	5600	0.269636	0.00441834
57	5700	0.269985	0.00238834
58	5800	0.269581	0.00431136
59	5900	0.269496	0.00307775
60	6000	0.268827	0.00282866
61	6100	0.271704	0.00205953
62	6200	0.27097	0.005123
63	6300	0.29354	0.00249592
64	6400	0.278024	0.00402047
65	6500	0.273045	0.00145865
66	6600	0.271421	0.00144802
67	6700	0.270842	0.000985708

## Sheet: Fig2d
	Iterations	MSE_(k=1)	MSE_(k=2)
0	0	0.367923	0.995151
1	100	0.137046	0.11308
2	200	0.0868783	0.0784761
3	300	0.0726214	0.0689536
4	400	0.0664813	0.0635328
5	500	0.0632935	0.0606605
6	600	0.0613289	0.0589878
7	700	0.0600464	0.0578315
8	800	0.059145	0.0567961
9	900	0.0585432	0.055946
10	1000	0.0580568	0.0549756
11	1100	0.0576943	0.054006
12	1200	0.0573958	0.0528981
13	1300	0.0571549	0.0514937
14	1400	0.0569228	0.0497015
15	1500	0.0567834	0.0463866
16	1600	0.0565865	0.0403889
17	1700	0.0564418	0.0371788
18	1800	0.0562863	0.0343565
19	1900	0.0561677	0.0311807
20	2000	0.0560115	0.0253278
21	2100	0.0558523	0.0217856
22	2200	0.0556524	0.0215726
23	2300	0.0555149	0.0160435
24	2400	0.055301	0.0130241
25	2500	0.0550945	0.011064
26	2600	0.0549346	0.00969623
27	2700	0.0547516	0.0102543
28	2800	0.0546099	0.00944753
29	2900	0.0544773	0.00911167
30	3000	0.0543573	0.00774282
31	3100	0.0542729	0.00854426
32	3200	0.0543186	0.00791562
33	3300	0.0541332	0.00707501
34	3400	0.054089	0.00724704
35	3500	0.054156	0.00788456
36	3600	0.0540074	0.00702527
37	3700	0.0540159	0.00797322
38	3800	0.0539659	0.00653866
39	3900	0.0539482	0.00771965
40	4000	0.053961	0.00647646
41	4100	0.0539147	0.00632037
42	4200	0.0539008	0.00729977
43	4300	0.053874	0.00640378
44	4400	0.0538708	0.0062213
45	4500	0.0538802	0.0096673
46	4600	0.0538401	0.00587576
47	4700	0.0538428	0.00578699
48	4800	0.0538298	0.0057332
49	4900	0.0538535	0.00612021
50	5000	0.0538645	0.00583596
51	5100	0.0539225	0.00581106
52	5200	0.0538171	0.00657872
53	5300	0.0538748	0.0054946
54	5400	0.0538195	0.00601568
55	5500	0.0538311	0.00649093
56	5600	0.0538505	0.00548095
57	5700	0.0538804	0.00565043
58	5800	0.0538194	0.00535326
59	5900	0.0538066	0.00538531
60	6000	0.0538405	0.00587724
61	6100	0.0538082	0.00524256
62	6200	0.0538493	0.00524979
63	6300	0.0537936	0.00506701
64	6400	0.0537926	0.00704039
65	6500	0.0537874	0.0056061
66	6600	0.0540201	0.0052372
67	6700	0.0537967	0.00592766
68	6800	0.0537968	0.00611353
69	6900	0.0538578	0.00497724
70	7000	0.0538063	0.00508373
71	7100	0.0538024	0.00590876
72	7200	0.0537744	0.00516134
73	7300	0.053775	0.00578348
74	7400	0.05382	0.00768107
75	7500	0.0538073	0.00617034
76	7600	0.0537184	0.00545982
77	7700	0.0537476	0.00501753
78	7800	0.0538543	0.00477588
79	7900	0.0537429	0.00576092
80	8000	0.0537365	0.00484462
81	8100	0.0535857	0.00528649
82	8200	0.0535682	0.00544224
83	8300	0.0536352	0.00486998
84	8400	0.24981	0.00480468
85	8500	0.357461	0.00486114
86	8600	0.356847	0.00546525
87	8700	0.350281	0.00498088
88	8800	0.342798	0.00469737
89	8900	0.334701	0.00484429
90	9000	0.321572	0.00506696
91	9100	0.440969	0.00488971
92	9200	0.44013	0.00514692
93	9300	0.444023	0.00451766
94	9400	0.447654	0.00596118
95	9500	0.442382	0.00556633
96	9600	0.442067	0.00531873
97	9700	0.448442	0.00479249
98	9800	0.448301	0.0044736
99	9900	0.454645	0.00515487
100	10000	0.570408	0.00476871
101	10100	0.563241	0.00492624
102	10200	1.09055	0.00490301
103	10300	1.10112	0.00463644
104	10400	1.10095	0.00430519
105	10500	1.10076	0.00451579
106	10600	1.1007	0.00447543
107	10700	1.10091	0.00449989
108	10800	1.10048	0.00427272
109	10900	1.1003	0.0042458
110	11000	1.10053	0.00443009
111	11100	1.10085	0.00445157
112	11200	1.10074	0.00518746
113	11300	1.10073	0.00436132
114	11400	1.10055	0.00467552
115	11500	1.10044	0.00422265
116	11600	1.10045	0.00443617
117	11700	1.10045	0.00437122
118	11800	1.10053	0.00448449
119	11900	1.10045	0.00510436
120	12000	1.10034	0.00490482
121	12100	1.10049	0.00504657
122	12200	1.10028	0.004264
123	12300	1.10037	0.0042479
124	12400	1.10022	0.00421349
125	12500	1.10038	0.00426005
126	12600	1.10039	0.00415485
127	12700	1.10056	0.00417305
128	12800	1.1004	0.0044811
129	12900	1.10057	0.00515854
130	13000	1.10052	0.00408975
131	13100	1.10072	0.00594994
132	13200	1.10083	0.00432845
133	13300	1.10083	0.00414465
134	13400	1.10067	0.00629733
135	13500	1.1007	0.00415359
136	13600	1.10092	0.00423554
137	13700	1.10077	0.00463355
138	13800	1.10065	0.00420938
139	13900	1.1005	0.00454284
140	14000	1.10056	0.00521523
141	14100	1.10007	0.00414333
142	14200	1.10005	0.00417093
143	14300	1.1004	0.00405513
144	14400	1.10058	0.004119
145	14500	1.10025	0.00461459
146	14600	1.10024	0.00418443
147	14700	1.10035	0.00412571
148	14800	1.10034	0.00407885
149	14900	1.10038	0.00492013
150	15000	1.10019	0.00423683
151	15100	1.10049	0.00544991
152	15200	1.10045	0.00415213
153	15300	1.10057	0.00414007
154	15400	1.10023	0.00406352
155	15500	1.1003	0.00526617
156	15600	1.09877	0.00451983
157	15700	1.09878	0.00424456
158	15800	1.09773	0.00433246
159	15900	1.09781	0.00473574
160	16000	1.09845	0.00410591
161	16100	1.09106	0.00498901
162	16200	1.09074	0.00403782
163	16300	1.0905	0.00450965
164	16400	1.09008	0.00520076
165	16500	1.08975	0.0041075
166	16600	1.09013	0.00469649
167	16700	1.0898	0.004339
168	16800	1.08966	0.0041563
169	16900	1.08974	0.00459114
170	17000	1.08955	0.00443474
171	17100	1.08898	0.00502107
172	17200	1.08919	0.00410913
173	17300	1.08901	0.00482809
174	17400	1.08894	0.00434024
175	17500	1.08872	0.00414462
176	17600	1.0881	0.00423274
177	17700	1.08719	0.00413417
178	17800	1.08706	0.00418152
179	17900	1.08605	0.00422073
180	18000	1.08551	0.0047448
181	18100	1.08525	0.00432266
182	18200	1.0852	0.0041314
183	18300	1.08266	0.005185
184	18400	1.08014	0.00419727
185	18500	1.07782	0.00413858
186	18600	1.07768	0.0050035
187	18700	1.0749	0.00401129
188	18800	1.07367	0.00536839

## Sheet: Fig3d
	H	Log_of_NRMSE_(NeurODE)	Log_of_NRMSE_(Mumax)
0	0	-2.96976	-3.61731
1	1	-1.78147	-1.97049
2	2	-1.28205	-1.43928
3	3	-0.979255	-1.11626
4	4	-0.77128	-0.889256
5	5	-0.620367	-0.721053
6	6	-0.50818	-0.594309
7	7	-0.424314	-0.499248
8	8	-0.36224	-0.429704
9	9	-0.317597	-0.381449
10	10	-0.287371	-0.351388
11	11	-0.269483	-0.337124
12	12	-0.262615	-0.336605
13	13	-0.266238	-0.347954
14	14	-0.280451	-0.369395
15	15	-0.305461	-0.399332
16	16	-0.340963	-0.436344
17	17	-0.385431	-0.478906
18	18	-0.435611	-0.524927
19	19	-0.486719	-0.571711
20	20	-0.533074	-0.616229
21	21	-0.567821	-0.653612
22	22	-0.582135	-0.673001
23	23	-0.568475	-0.65858
24	24	-0.528108	-0.605829
25	25	-0.471676	-0.530517
26	26	-0.411029	-0.452159
27	27	-0.353778	-0.381805
28	28	-0.303376	-0.323315
29	29	-0.260891	-0.276979
30	30	-0.226366	-0.241639
31	31	-0.199522	-0.215743
32	32	-0.180001	-0.197547
33	33	-0.167395	-0.185727
34	34	-0.161223	-0.179487
35	35	-0.160939	-0.178483
36	36	-0.165959	-0.182741
37	37	-0.175663	-0.192519
38	38	-0.189259	-0.208153
39	39	-0.205527	-0.229513
40	40	-0.222522	-0.255187
41	41	-0.237532	-0.281479
42	42	-0.247617	-0.302297
43	43	-0.25075	-0.311368
44	44	-0.246842	-0.306458
45	45	-0.237743	-0.290936
46	46	-0.2262	-0.270876
47	47	-0.21459	-0.251113
48	48	-0.20419	-0.234125
49	49	-0.195162	-0.2203
50	50	-0.187012	-0.208796
51	51	-0.179145	-0.198461
52	52	-0.171231	-0.188326
53	53	-0.16328	-0.177894
54	54	-0.155466	-0.16719
55	55	-0.147929	-0.156559
56	56	-0.14073	-0.146585
57	57	-0.134012	-0.137803
58	58	-0.128242	-0.130813
59	59	-0.124258	-0.126191
60	60	-0.123027	-0.124422
61	61	-0.125203	-0.125719
62	62	-0.130739	-0.12986
63	63	-0.138728	-0.136118
64	64	-0.147611	-0.143376
65	65	-0.15573	-0.150475
66	66	-0.161975	-0.156666
67	67	-0.166143	-0.161875
68	68	-0.168756	-0.166564
69	69	-0.17054	-0.171316
70	70	-0.171975	-0.176434
71	71	-0.17315	-0.181764
72	72	-0.17389	-0.186777
73	73	-0.174035	-0.19084
74	74	-0.17369	-0.193492
75	75	-0.173344	-0.194642
76	76	-0.173783	-0.194576
77	77	-0.175796	-0.193727
78	78	-0.179745	-0.192488
79	79	-0.18517	-0.190907
80	80	-0.190644	-0.188662

## Sheet: Fig3e
	H	Log_of_NRMSE_(NeurODE)	Log_of_NRMSE_(Mumax)
0	0	-2.82271	-1.40518
1	1	-1.21725	-0.932014
2	2	-0.890165	-0.656395
3	3	-0.694008	-0.491956
4	4	-0.556233	-0.379726
5	5	-0.453361	-0.298444
6	6	-0.374602	-0.238051
7	7	-0.314154	-0.192908
8	8	-0.26866	-0.159516
9	9	-0.236076	-0.135588
10	10	-0.215126	-0.1196
11	11	-0.205128	-0.110573
12	12	-0.205737	-0.107954
13	13	-0.216609	-0.111518
14	14	-0.237117	-0.121247
15	15	-0.266065	-0.137187
16	16	-0.301548	-0.15925
17	17	-0.341242	-0.186973
18	18	-0.383251	-0.219034
19	19	-0.426752	-0.252764
20	20	-0.470772	-0.283553
21	21	-0.510096	-0.30546
22	22	-0.531139	-0.313351
23	23	-0.518213	-0.306057
24	24	-0.471916	-0.286858
25	25	-0.409763	-0.261091
26	26	-0.347954	-0.233399
27	27	-0.294062	-0.206709
28	28	-0.249911	-0.182395
29	29	-0.214936	-0.160901
30	30	-0.187956	-0.142237
31	31	-0.167926	-0.126316
32	32	-0.154151	-0.113006
33	33	-0.146143	-0.102236
34	34	-0.14335	-0.0939196
35	35	-0.145013	-0.087939
36	36	-0.150223	-0.0841634
37	37	-0.158147	-0.082489
38	38	-0.168139	-0.0828899
39	39	-0.179546	-0.0853508
40	40	-0.191369	-0.0898925
41	41	-0.202097	-0.0964411
42	42	-0.210024	-0.104811
43	43	-0.214	-0.114517
44	44	-0.214066	-0.124879
45	45	-0.211348	-0.135076
46	46	-0.207251	-0.144099
47	47	-0.202629	-0.151036
48	48	-0.197486	-0.155173
49	49	-0.191292	-0.156013
50	50	-0.183574	-0.153568
51	51	-0.174367	-0.148182
52	52	-0.164241	-0.14058
53	53	-0.153983	-0.131605
54	54	-0.14424	-0.122003
55	55	-0.135331	-0.112341
56	56	-0.127298	-0.102999
57	57	-0.120104	-0.0942439
58	58	-0.113783	-0.0863091
59	59	-0.108548	-0.0794534
60	60	-0.104807	-0.0739989
61	61	-0.103075	-0.0703246
62	62	-0.103806	-0.0687644
63	63	-0.107195	-0.069526
64	64	-0.113038	-0.0726425
65	65	-0.120722	-0.0779403
66	66	-0.129412	-0.0851024
67	67	-0.138343	-0.0936963
68	68	-0.147041	-0.103261
69	69	-0.155318	-0.113333
70	70	-0.163083	-0.12343
71	71	-0.170122	-0.133032
72	72	-0.175992	-0.14152
73	73	-0.180106	-0.148337
74	74	-0.18199	-0.152982
75	75	-0.181595	-0.155119
76	76	-0.179439	-0.154632
77	77	-0.176465	-0.151638
78	78	-0.173626	-0.14644
79	79	-0.17143	-0.139466
80	80	-0.169705	-0.131217

## Sheet: Fig3b_left
	Time Steps	true	test	prediction error
0	4999	0.983004	0.985795	0.00279074
1	5000	0.977379	0.979745	0.00236604
2	5001	0.968463	0.970785	0.00232181
3	5002	0.958475	0.959648	0.00117348
4	5003	0.95009	0.949978	0.000111854
5	5004	0.946399	0.944608	0.00179088
6	5005	0.950554	0.947345	0.00320874
7	5006	0.96501	0.961889	0.00312091
8	5007	0.990511	0.987662	0.0028494
9	5008	1.0251	1.02318	0.00191984
10	5009	1.06361	1.06324	0.000367769
11	5010	1.09887	1.10223	0.00335516
12	5011	1.12482	1.1261	0.00127931
13	5012	1.13919	1.14228	0.00308517
14	5013	1.14336	1.14648	0.00311893
15	5014	1.14055	1.14275	0.00219754
16	5015	1.1343	1.13383	0.00046791
17	5016	1.12763	1.12656	0.00107247
18	5017	1.12279	1.12108	0.00171284
19	5018	1.12112	1.11824	0.00287789
20	5019	1.12301	1.11914	0.00386569
21	5020	1.12792	1.12708	0.000844225
22	5021	1.13443	1.13411	0.000321199
23	5022	1.1403	1.14076	0.00046003
24	5023	1.14255	1.14448	0.00193361
25	5024	1.1375	1.14174	0.00424191
26	5025	1.12152	1.12808	0.00655847
27	5026	1.09287	1.09993	0.00705841
28	5027	1.05326	1.05554	0.00227948
29	5028	1.00715	1.00789	0.00073629
30	5029	0.959367	0.95742	0.00194683
31	5030	0.913603	0.912696	0.000906936
32	5031	0.872105	0.870757	0.00134811
33	5032	0.835902	0.834406	0.00149639
34	5033	0.805054	0.802837	0.00221748
35	5034	0.778871	0.777976	0.000894506
36	5035	0.75617	0.757069	0.000898515
37	5036	0.735585	0.737288	0.00170346
38	5037	0.715908	0.717836	0.00192788
39	5038	0.696379	0.69839	0.00201069
40	5039	0.676881	0.678746	0.00186517
41	5040	0.65804	0.659455	0.00141526
42	5041	0.641308	0.642024	0.000716214
43	5042	0.629119	0.628816	0.000302922
44	5043	0.62496	0.623365	0.00159459
45	5044	0.632936	0.63023	0.00270596
46	5045	0.656307	0.653539	0.00276821
47	5046	0.695378	0.693981	0.00139681
48	5047	0.746588	0.746829	0.000241347
49	5048	0.804067	0.804424	0.000356902
50	5049	0.862237	0.861807	0.000429604
51	5050	0.917312	0.916234	0.00107758
52	5051	0.967349	0.968018	0.000669345
53	5052	1.01164	1.01241	0.000771338
54	5053	1.05009	1.051	0.000910435
55	5054	1.08287	1.08467	0.0017969
56	5055	1.11017	1.10951	0.000657955
57	5056	1.13219	1.13378	0.00158995
58	5057	1.14924	1.15006	0.00081791
59	5058	1.16182	1.16178	3.75523e-05
60	5059	1.17077	1.16801	0.00276286
61	5060	1.17744	1.17636	0.0010829
62	5061	1.18376	1.18021	0.00355403
63	5062	1.1921	1.18679	0.00531227
64	5063	1.20461	1.19942	0.00519459
65	5064	1.22203	1.21462	0.00740978
66	5065	1.24235	1.23848	0.00387069
67	5066	1.26033	1.25831	0.00201877
68	5067	1.26909	1.2705	0.00141088
69	5068	1.2634	1.26475	0.00134809
70	5069	1.24192	1.24335	0.0014281
71	5070	1.20675	1.20713	0.000384558
72	5071	1.16159	1.16414	0.00255119
73	5072	1.11027	1.11167	0.0014037
74	5073	1.05602	1.05552	0.000495456
75	5074	1.00129	0.998662	0.00262788
76	5075	0.947831	0.946649	0.00118169
77	5076	0.896798	0.89568	0.00111823
78	5077	0.848798	0.847959	0.000839098
79	5078	0.803921	0.80266	0.00126141
80	5079	0.761739	0.76197	0.000230809
81	5080	0.72141	0.722454	0.00104399
82	5081	0.681993	0.683411	0.00141847
83	5082	0.642954	0.644681	0.00172659
84	5083	0.604561	0.605964	0.00140252
85	5084	0.567873	0.568887	0.00101351
86	5085	0.534448	0.535286	0.000837823
87	5086	0.506129	0.506909	0.000780212
88	5087	0.485098	0.485699	0.000601236
89	5088	0.474078	0.474142	6.38344e-05
90	5089	0.476368	0.475573	0.000795261
91	5090	0.495251	0.493829	0.00142219
92	5091	0.532492	0.531483	0.00100933
93	5092	0.586532	0.58712	0.000588399
94	5093	0.652106	0.653846	0.00174047
95	5094	0.722116	0.722806	0.000689875
96	5095	0.790184	0.788961	0.00122349
97	5096	0.85198	0.850696	0.0012838
98	5097	0.90516	0.904543	0.000617489
99	5098	0.948715	0.950467	0.00175198
100	5099	0.98241	0.985687	0.00327664
101	5100	1.0065	1.00994	0.00343879
102	5101	1.02166	1.02483	0.0031666
103	5102	1.02894	1.03177	0.00282682
104	5103	1.02976	1.03076	0.000998514
105	5104	1.02584	1.02825	0.0024115
106	5105	1.01924	1.01691	0.00233457
107	5106	1.01241	1.0121	0.000310149
108	5107	1.00821	1.00584	0.00236836
109	5108	1.00972	1.00874	0.000977085
110	5109	1.01965	1.0156	0.00404593
111	5110	1.03945	1.03384	0.00561436
112	5111	1.06825	1.06653	0.00171894
113	5112	1.10202	1.09508	0.0069393
114	5113	1.13393	1.13629	0.00236096
115	5114	1.15676	1.16178	0.00501768
116	5115	1.16634	1.17263	0.00628549
117	5116	1.16272	1.16557	0.00285146
118	5117	1.14896	1.14801	0.000951705
119	5118	1.12907	1.12876	0.00031022
120	5119	1.10681	1.10389	0.00291744
121	5120	1.08519	1.08382	0.001372
122	5121	1.06629	1.06265	0.00364103
123	5122	1.0513	1.04976	0.00153714
124	5123	1.04041	1.03939	0.00102307
125	5124	1.03276	1.02961	0.00314933
126	5125	1.02644	1.02651	7.38302e-05
127	5126	1.01856	1.01945	0.000889698
128	5127	1.0057	1.00791	0.00221113
129	5128	0.984736	0.988608	0.00387189
130	5129	0.954313	0.959191	0.00487774
131	5130	0.915863	0.919231	0.00336815
132	5131	0.873045	0.87417	0.0011248
133	5132	0.830073	0.829599	0.00047381
134	5133	0.79052	0.787828	0.00269194
135	5134	0.757017	0.754948	0.00206906
136	5135	0.731321	0.729517	0.00180385
137	5136	0.714341	0.713189	0.0011519
138	5137	0.70608	0.705737	0.000342986
139	5138	0.705638	0.706177	0.000539206
140	5139	0.711402	0.712603	0.00120086
141	5140	0.721442	0.722984	0.00154213
142	5141	0.734001	0.735545	0.00154372
143	5142	0.747961	0.749157	0.00119569
144	5143	0.763228	0.763657	0.000429317
145	5144	0.780941	0.780275	0.00066621
146	5145	0.80337	0.801632	0.00173756
147	5146	0.833118	0.830348	0.00277016
148	5147	0.871426	0.867932	0.00349358
149	5148	0.916562	0.915468	0.00109417
150	5149	0.964209	0.965315	0.00110558
151	5150	1.00978	1.0112	0.00142061
152	5151	1.05031	1.05093	0.000621836
153	5152	1.08487	1.08614	0.00127203
154	5153	1.11393	1.11388	4.87329e-05
155	5154	1.13872	1.14035	0.00162939
156	5155	1.16062	1.16071	8.64918e-05
157	5156	1.18081	1.17995	0.000860831
158	5157	1.20008	1.19802	0.00206371
159	5158	1.21883	1.21633	0.00250075
160	5159	1.23716	1.2342	0.00296482
161	5160	1.255	1.2508	0.00420316
162	5161	1.2722	1.26898	0.00322123
163	5162	1.28849	1.28426	0.00422714
164	5163	1.30307	1.29838	0.00469146
165	5164	1.31388	1.31144	0.0024444
166	5165	1.31696	1.31781	0.000847793
167	5166	1.30749	1.31027	0.00278365
168	5167	1.2828	1.29124	0.00843871
169	5168	1.24404	1.24875	0.0047135
170	5169	1.19492	1.19568	0.00076341
171	5170	1.13949	1.14068	0.00118706
172	5171	1.08096	1.08237	0.00141354
173	5172	1.02149	1.02119	0.000296486
174	5173	0.962415	0.961936	0.00047873
175	5174	0.904539	0.904609	6.97568e-05
176	5175	0.848348	0.848327	2.14541e-05
177	5176	0.794166	0.794217	5.08611e-05
178	5177	0.742232	0.741757	0.000475041
179	5178	0.692721	0.692599	0.000121711
180	5179	0.645763	0.64603	0.000266586
181	5180	0.601474	0.602224	0.000749795
182	5181	0.560036	0.561181	0.00114529
183	5182	0.521821	0.523315	0.00149389
184	5183	0.487532	0.489265	0.00173289
185	5184	0.458303	0.460102	0.00179906
186	5185	0.435814	0.437381	0.00156669
187	5186	0.422459	0.423358	0.000899021
188	5187	0.42147	0.421204	0.000265851
189	5188	0.436606	0.435069	0.00153677
190	5189	0.47089	0.468943	0.00194651
191	5190	0.524402	0.523908	0.000494252
192	5191	0.592657	0.594559	0.00190189
193	5192	0.667645	0.66988	0.00223468
194	5193	0.74103	0.740828	0.000202183
195	5194	0.806744	0.805087	0.00165723
196	5195	0.861591	0.861206	0.000384695
197	5196	0.904574	0.905117	0.000542592
198	5197	0.936008	0.939125	0.00311695
199	5198	0.956867	0.960285	0.00341792
200	5199	0.968421	0.972179	0.00375846
201	5200	0.972088	0.975249	0.00316067
202	5201	0.969401	0.972321	0.00291973
203	5202	0.962052	0.963848	0.00179594
204	5203	0.951971	0.953762	0.00179097
205	5204	0.94145	0.940881	0.000568889
206	5205	0.933242	0.932829	0.000413131
207	5206	0.930503	0.92883	0.00167326
208	5207	0.936384	0.93303	0.00335393
209	5208	0.95318	0.949581	0.00359906
210	5209	0.981232	0.97799	0.00324193
211	5210	1.01795	1.01703	0.000921739
212	5211	1.05761	1.059	0.00139096
213	5212	1.09308	1.09662	0.00354095
214	5213	1.11907	1.12386	0.00478502
215	5214	1.13416	1.13579	0.00163171
216	5215	1.14012	1.14228	0.00216296
217	5216	1.14018	1.14144	0.00125915
218	5217	1.13762	1.13862	0.000998268
219	5218	1.1352	1.13068	0.00451921
220	5219	1.13485	1.13329	0.00155724
221	5220	1.13759	1.13547	0.00211826
222	5221	1.14354	1.14304	0.000504819
223	5222	1.15192	1.14648	0.00543575
224	5223	1.16121	1.15992	0.00128583
225	5224	1.1692	1.16634	0.00285691
226	5225	1.17294	1.1739	0.000964719
227	5226	1.16875	1.17196	0.00320787
228	5227	1.1529	1.15844	0.00554139
229	5228	1.12371	1.12093	0.00278238
230	5229	1.08322	1.08825	0.00502545
231	5230	1.0361	1.03728	0.00117669
232	5231	0.987153	0.987234	8.13033e-05
233	5232	0.939919	0.937039	0.00288006
234	5233	0.89643	0.894961	0.00146897
235	5234	0.857506	0.856952	0.000553982
236	5235	0.82304	0.822902	0.000138391
237	5236	0.792277	0.791907	0.00036973
238	5237	0.764107	0.765037	0.000930323
239	5238	0.737385	0.738945	0.00156045
240	5239	0.711222	0.713021	0.00179913
241	5240	0.685194	0.687059	0.00186477
242	5241	0.659431	0.661123	0.00169245
243	5242	0.634648	0.635993	0.00134471
244	5243	0.612215	0.613054	0.00083858
245	5244	0.594325	0.594355	2.97991e-05
246	5245	0.584151	0.583107	0.00104367
247	5246	0.585633	0.583525	0.00210824
248	5247	0.602411	0.599921	0.00248967
249	5248	0.635942	0.634494	0.00144822
250	5249	0.684048	0.684292	0.000244173
251	5250	0.741529	0.742339	0.000809513
252	5251	0.802447	0.802257	0.000190125
253	5252	0.862069	0.861126	0.000942762
254	5253	0.917438	0.917591	0.000152614
255	5254	0.967014	0.968	0.000986454
256	5255	1.01012	1.01125	0.0011332
257	5256	1.04652	1.0483	0.0017788
258	5257	1.07621	1.07879	0.00257961
259	5258	1.09933	1.10167	0.00234343
260	5259	1.11623	1.11516	0.00106655
261	5260	1.12753	1.13002	0.00249322
262	5261	1.1342	1.13216	0.0020394
263	5262	1.1377	1.13783	0.000125575
264	5263	1.14003	1.14068	0.000648155
265	5264	1.14376	1.14043	0.0033258
266	5265	1.1516	1.14945	0.00214911
267	5266	1.16554	1.16017	0.00536538
268	5267	1.18571	1.17713	0.00858006
269	5268	1.20931	1.20488	0.00442934
270	5269	1.23046	1.2305	3.82503e-05
271	5270	1.24205	1.24526	0.00320528
272	5271	1.23896	1.24354	0.00457692
273	5272	1.22013	1.22453	0.00439841
274	5273	1.18798	1.19133	0.00335364
275	5274	1.14645	1.14822	0.00177224
276	5275	1.0995	1.09662	0.00287878
277	5276	1.05041	1.05136	0.00094638
278	5277	1.00165	1.00046	0.00118877
279	5278	0.954906	0.952256	0.00265006
280	5279	0.911205	0.910701	0.000504246
281	5280	0.870899	0.870637	0.000262092
282	5281	0.833647	0.833371	0.000276388
283	5282	0.798417	0.798447	2.98688e-05
284	5283	0.763718	0.76542	0.00170179
285	5284	0.728153	0.73048	0.00232688
286	5285	0.691126	0.693097	0.00197134
287	5286	0.653237	0.654596	0.00135858
288	5287	0.61609	0.616725	0.000634787
289	5288	0.581778	0.581964	0.00018618
290	5289	0.552554	0.552564	9.66748e-06
291	5290	0.530841	0.530681	0.000160353
292	5291	0.519378	0.518865	0.00051326
293	5292	0.521123	0.520172	0.000950821
294	5293	0.538612	0.537524	0.00108756
295	5294	0.572732	0.57226	0.00047177
296	5295	0.621637	0.622289	0.000651722
297	5296	0.680891	0.681871	0.000979676
298	5297	0.744967	0.744856	0.000111392
299	5298	0.808917	0.807526	0.00139081
300	5299	0.869169	0.867843	0.00132563
301	5300	0.923434	0.922681	0.000752534
302	5301	0.970256	0.971979	0.00172307
303	5302	1.00867	1.01129	0.00262489
304	5303	1.03817	1.04209	0.00391594
305	5304	1.05881	1.06257	0.00375791
306	5305	1.07125	1.0743	0.00305181
307	5306	1.07673	1.07936	0.00262546
308	5307	1.07697	1.07869	0.00171895
309	5308	1.07407	1.07369	0.000375195
310	5309	1.07051	1.07012	0.000394264
311	5310	1.06908	1.06727	0.00181447
312	5311	1.0726	1.06603	0.00657355
313	5312	1.0834	1.07997	0.00343166
314	5313	1.10249	1.09659	0.00589755
315	5314	1.12871	1.12473	0.00397979
316	5315	1.15795	1.15368	0.00427181
317	5316	1.18348	1.18476	0.00127801
318	5317	1.19815	1.20117	0.00301913
319	5318	1.19775	1.19954	0.00178909
320	5319	1.18248	1.18697	0.00448889
321	5320	1.15574	1.1579	0.00216015
322	5321	1.12202	1.12189	0.00013455
323	5322	1.08542	1.08657	0.00114915
324	5323	1.04913	1.04772	0.00141315
325	5324	1.01535	1.01295	0.00240243
326	5325	0.985334	0.982378	0.00295581
327	5326	0.95941	0.958145	0.00126538
328	5327	0.936931	0.937866	0.00093491
329	5328	0.916278	0.917981	0.00170261
330	5329	0.895066	0.898095	0.00302925
331	5330	0.870688	0.874792	0.00410446
332	5331	0.841213	0.845564	0.00435122
333	5332	0.806318	0.808405	0.0020867
334	5333	0.767603	0.768177	0.000573878
335	5334	0.727959	0.727733	0.000226382
336	5335	0.690594	0.689573	0.00102143
337	5336	0.658485	0.657126	0.001359
338	5337	0.634295	0.632863	0.00143175
339	5338	0.620375	0.618961	0.00141358
340	5339	0.61852	0.61743	0.00108957
341	5340	0.629489	0.629012	0.000477169
342	5341	0.652586	0.652881	0.000295377
343	5342	0.685724	0.686413	0.000688816
344	5343	0.726043	0.726488	0.000445135
345	5344	0.77074	0.770492	0.000248338
346	5345	0.817672	0.816681	0.000990665
347	5346	0.865522	0.864202	0.0013197
348	5347	0.913554	0.911613	0.00194119
349	5348	0.961016	0.960777	0.000239065
350	5349	1.00651	1.00752	0.00100834
351	5350	1.04788	1.0494	0.00152375
352	5351	1.08299	1.08512	0.00213124
353	5352	1.11058	1.11341	0.00282894
354	5353	1.13067	1.13177	0.00109787
355	5354	1.14438	1.14627	0.00189416
356	5355	1.15358	1.15237	0.00121453
357	5356	1.16054	1.15914	0.00139804
358	5357	1.16764	1.16394	0.00369682
359	5358	1.17699	1.17378	0.00320642
360	5359	1.19	1.18496	0.00503587
361	5360	1.20703	1.1999	0.00712809
362	5361	1.22706	1.22306	0.00399881
363	5362	1.24756	1.2432	0.00436291
364	5363	1.26453	1.25928	0.00524765
365	5364	1.27309	1.27416	0.00106734
366	5365	1.26872	1.26995	0.00123406
367	5366	1.24894	1.25358	0.00463627
368	5367	1.21451	1.21915	0.00463711
369	5368	1.16895	1.17033	0.00137958
370	5369	1.11678	1.11627	0.000510559
371	5370	1.06202	1.0634	0.00137566
372	5371	1.00759	1.00704	0.000551409
373	5372	0.955267	0.951573	0.00369362
374	5373	0.905872	0.904732	0.00114036
375	5374	0.859461	0.858881	0.00057978
376	5375	0.815519	0.815149	0.000370169
377	5376	0.773217	0.773009	0.000208146
378	5377	0.731743	0.732862	0.00111938
379	5378	0.69062	0.691889	0.00126928
380	5379	0.649898	0.651093	0.0011955
381	5380	0.610164	0.611263	0.00109859
382	5381	0.572417	0.573386	0.000969012
383	5382	0.537962	0.538869	0.000906982
384	5383	0.508423	0.509288	0.0008653
385	5384	0.485899	0.486533	0.000633698
386	5385	0.473158	0.473188	3.01328e-05
387	5386	0.47361	0.472768	0.000842299
388	5387	0.490626	0.48921	0.00141555
389	5388	0.525986	0.525085	0.00090066
390	5389	0.57819	0.578907	0.000717332
391	5390	0.642265	0.644021	0.00175578
392	5391	0.71156	0.712164	0.000604082
393	5392	0.779964	0.778672	0.00129174
394	5393	0.843032	0.841468	0.0015644
395	5394	0.898018	0.897032	0.000985897
396	5395	0.94347	0.945448	0.00197821
397	5396	0.978863	0.981504	0.00264122
398	5397	1.00435	1.0076	0.00325043
399	5398	1.02062	1.02459	0.00396608
400	5399	1.02875	1.0315	0.0027547
401	5400	1.03013	1.03236	0.0022305
402	5401	1.02647	1.02511	0.00136124
403	5402	1.0198	1.02112	0.00131932
404	5403	1.01257	1.01217	0.000398153
405	5404	1.00765	1.00418	0.00347361
406	5405	1.00817	1.00577	0.00240115
407	5406	1.01687	1.01491	0.00196138
408	5407	1.03535	1.03092	0.00443154
409	5408	1.06305	1.0605	0.00254657
410	5409	1.09648	1.09517	0.0013144
411	5410	1.1292	1.13162	0.00242185
412	5411	1.1538	1.15914	0.00533712
413	5412	1.16536	1.17094	0.00558113
414	5413	1.16334	1.16743	0.00409132
415	5414	1.15057	1.15317	0.00259962
416	5415	1.13113	1.13319	0.00206375
417	5416	1.10891	1.10824	0.000669242
418	5417	1.08704	1.08506	0.00197525
419	5418	1.06776	1.06495	0.00280544
420	5419	1.05239	1.05109	0.0013034
421	5420	1.04125	1.03988	0.00136603
422	5421	1.03359	1.03286	0.000726419
423	5422	1.02759	1.0289	0.00130671
424	5423	1.02044	1.02255	0.00210886
425	5424	1.00872	1.01252	0.00380334
426	5425	0.98923	0.993396	0.0041662
427	5426	0.960279	0.965441	0.00516161
428	5427	0.922878	0.926282	0.00340403
429	5428	0.880452	0.881794	0.0013419
430	5429	0.837262	0.836947	0.000315447
431	5430	0.797053	0.794565	0.0024879
432	5431	0.762626	0.760488	0.00213771
433	5432	0.735872	0.734019	0.00185322
434	5433	0.717815	0.716519	0.00129586
435	5434	0.708563	0.708114	0.000448794
436	5435	0.707295	0.707726	0.000430607
437	5436	0.712433	0.713573	0.00114044
438	5437	0.722017	0.723577	0.00155957
439	5438	0.734211	0.735795	0.00158398
440	5439	0.747782	0.749043	0.0012613
441	5440	0.762495	0.763073	0.000578244
442	5441	0.779346	0.778951	0.000394812
443	5442	0.800505	0.798866	0.00163864
444	5443	0.828649	0.82584	0.0028092
445	5444	0.865388	0.861772	0.00361607
446	5445	0.909514	0.908498	0.00101556
447	5446	0.956992	0.957827	0.000835138
448	5447	1.0031	1.0053	0.00219592
449	5448	1.04455	1.04686	0.00230669
450	5449	1.0801	1.08149	0.0013903
451	5450	1.11007	1.10954	0.000528022
452	5451	1.1356	1.13362	0.00198397
453	5452	1.15806	1.15772	0.000340708
454	5453	1.17866	1.17403	0.00463287
455	5454	1.19822	1.19654	0.00167939
456	5455	1.21719	1.21456	0.00262956
457	5456	1.23568	1.2298	0.00588151
458	5457	1.25363	1.24716	0.00647243
459	5458	1.2709	1.26737	0.0035293
460	5459	1.28727	1.28368	0.0035864
461	5460	1.30208	1.29608	0.00599685
462	5461	1.31353	1.31047	0.00306142
463	5462	1.31798	1.31913	0.00115053
464	5463	1.31059	1.31304	0.00244843
465	5464	1.28817	1.28957	0.00140402
466	5465	1.25129	1.2517	0.000406575
467	5466	1.2034	1.20388	0.000482169
468	5467	1.14859	1.1502	0.00160632
469	5468	1.09023	1.09046	0.000231545
470	5469	1.03063	1.02981	0.000819507
471	5470	0.971246	0.969298	0.00194849
472	5471	0.912956	0.910962	0.00199413
473	5472	0.856296	0.855886	0.000410098
474	5473	0.801623	0.801532	9.12317e-05
475	5474	0.749195	0.748827	0.000367677
476	5475	0.699203	0.698952	0.000250905
477	5476	0.651782	0.651907	0.00012492
478	5477	0.607045	0.607733	0.000688402
479	5478	0.56515	0.566255	0.00110519
480	5479	0.526422	0.527877	0.00145469
481	5480	0.491496	0.493222	0.00172584
482	5481	0.461423	0.463253	0.00183001
483	5482	0.437784	0.439437	0.00165329
484	5483	0.422848	0.423895	0.00104683
485	5484	0.419723	0.419667	5.63879e-05
486	5485	0.432161	0.430765	0.00139569
487	5486	0.463454	0.46144	0.00201383
488	5487	0.514302	0.513444	0.000857644
489	5488	0.580913	0.582521	0.00160803
490	5489	0.655581	0.658028	0.00244716
491	5490	0.729758	0.730027	0.000269349
492	5491	0.796924	0.79528	0.00164423
493	5492	0.853482	0.852884	0.000598237
494	5493	0.898184	0.89862	0.00043571
495	5494	0.931216	0.933139	0.00192311
496	5495	0.953496	0.956994	0.0034977
497	5496	0.966273	0.97008	0.00380675
498	5497	0.970951	0.974069	0.00311783
499	5498	0.969045	0.972581	0.00353628
500	5499	0.962215	0.963972	0.00175734
501	5500	0.952348	0.954053	0.00170469
502	5501	0.941669	0.942871	0.00120224
503	5502	0.932855	0.932186	0.000669169
504	5503	0.929022	0.927047	0.00197544
505	5504	0.933376	0.930377	0.00299946
506	5505	0.948423	0.94501	0.00341264
507	5506	0.974878	0.971603	0.00327454
508	5507	1.01064	1.00973	0.000911715
509	5508	1.05041	1.05162	0.00121472
510	5509	1.08709	1.08961	0.00251913
511	5510	1.11491	1.11958	0.00467407
512	5511	1.13187	1.1369	0.00502718
513	5512	1.13934	1.14209	0.00274747
514	5513	1.14041	1.14121	0.00080306
515	5514	1.1384	1.13827	0.000129233
516	5515	1.13616	1.13579	0.000374587
517	5516	1.13574	1.13158	0.00416029
518	5517	1.1383	1.13561	0.00268796
519	5518	1.14408	1.14123	0.00285316
520	5519	1.15242	1.15009	0.00232605
521	5520	1.16192	1.16114	0.000777216
522	5521	1.1705	1.17033	0.000165503
523	5522	1.17534	1.17654	0.00120039
524	5523	1.17287	1.17594	0.00307266
525	5524	1.15923	1.16438	0.00514504
526	5525	1.13225	1.13666	0.00441396
527	5526	1.09333	1.09694	0.00361457
528	5527	1.04689	1.04757	0.000684688
529	5528	0.997873	0.995596	0.00227691
530	5529	0.950038	0.948404	0.00163389
531	5530	0.90565	0.904373	0.0012774
532	5531	0.865695	0.865035	0.000660041
533	5532	0.830195	0.830129	6.56172e-05
534	5533	0.798482	0.797816	0.000666199
535	5534	0.769494	0.770281	0.000786727
536	5535	0.742088	0.743601	0.00151346
537	5536	0.715343	0.717047	0.00170383
538	5537	0.688774	0.690595	0.0018206
539	5538	0.662432	0.664157	0.00172473
540	5539	0.636938	0.638336	0.00139754
541	5540	0.613531	0.614508	0.000976712
542	5541	0.594229	0.594442	0.0002127
543	5542	0.582005	0.581211	0.00079386
544	5543	0.580689	0.578792	0.00189738
545	5544	0.594099	0.59165	0.0024494
546	5545	0.624282	0.622522	0.00175989
547	5546	0.66983	0.669821	9.04271e-06
548	5547	0.726016	0.726902	0.000885997
549	5548	0.786864	0.786945	8.10508e-05
550	5549	0.847291	0.846321	0.0009699
551	5550	0.903956	0.90248	0.00147594
552	5551	0.955037	0.954415	0.000621921
553	5552	0.999685	1.00127	0.00158587
554	5553	1.03757	1.04025	0.00268312
555	5554	1.06862	1.07192	0.003302
556	5555	1.09295	1.0931	0.000154649
557	5556	1.1109	1.11239	0.00149242
558	5557	1.12302	1.12496	0.00194035
559	5558	1.13024	1.13246	0.00221746
560	5559	1.13391	1.13493	0.00102058
561	5560	1.13597	1.1343	0.00166593
562	5561	1.1389	1.13764	0.0012606
563	5562	1.14544	1.14277	0.00266926
564	5563	1.15787	1.15402	0.00385347
565	5564	1.17685	1.17256	0.00429094
566	5565	1.20032	1.19826	0.00206382
567	5566	1.22305	1.22261	0.000442099
568	5567	1.23793	1.23987	0.00193815
569	5568	1.23905	1.24356	0.004505
570	5569	1.22433	1.22761	0.00328412
571	5570	1.19549	1.19871	0.00321644
572	5571	1.1563	1.15897	0.00266833
573	5572	1.11082	1.11209	0.00126642
574	5573	1.06254	1.06318	0.000636565
575	5574	1.01411	1.01344	0.000674801
576	5575	0.967416	0.966239	0.00117666
577	5576	0.923621	0.922218	0.00140281
578	5577	0.883229	0.882962	0.000266764
579	5578	0.846036	0.84621	0.000174149
580	5579	0.811118	0.811164	4.5681e-05
581	5580	0.776998	0.777481	0.000482562
582	5581	0.742142	0.744194	0.00205189
583	5582	0.705681	0.707874	0.00219336
584	5583	0.667934	0.669447	0.00151324
585	5584	0.63035	0.6311	0.000750487
586	5585	0.594996	0.595197	0.000200714
587	5586	0.564138	0.564103	3.50663e-05
588	5587	0.540166	0.54	0.000166232
589	5588	0.52573	0.525257	0.000473312
590	5589	0.523734	0.522862	0.000872144
591	5590	0.53685	0.535762	0.00108769
592	5591	0.56643	0.565769	0.000660664
593	5592	0.61134	0.61172	0.000379927
594	5593	0.667768	0.668744	0.000976359
595	5594	0.730431	0.730629	0.000198358
596	5595	0.794262	0.793113	0.00114947
597	5596	0.855416	0.853995	0.0014207
598	5597	0.91135	0.910046	0.00130393
599	5598	0.960417	0.961642	0.00122494
600	5599	1.00149	1.00414	0.00265345
601	5600	1.03384	1.03776	0.00392235
602	5601	1.05729	1.06081	0.00352026
603	5602	1.07231	1.07612	0.0038129
604	5603	1.07996	1.0809	0.000936412
605	5604	1.08184	1.08293	0.00109133
606	5605	1.07994	1.08091	0.000967606
607	5606	1.07667	1.07615	0.000521764
608	5607	1.07473	1.07244	0.00229384
609	5608	1.07697	1.0739	0.00307417
610	5609	1.08585	1.08242	0.00343014
611	5610	1.10277	1.09606	0.00670798
612	5611	1.12718	1.12402	0.00316323
613	5612	1.15578	1.15425	0.00152899
614	5613	1.18242	1.18002	0.00240082
615	5614	1.19979	1.20386	0.0040737
616	5615	1.20264	1.20802	0.00538131
617	5616	1.19004	1.19348	0.0034429
618	5617	1.16479	1.16815	0.00336408
619	5618	1.1313	1.13144	0.000135364
620	5619	1.09389	1.0951	0.00120719
621	5620	1.05601	1.05505	0.000955863
622	5621	1.02013	1.01921	0.000920293
623	5622	0.987739	0.982868	0.00487142
624	5623	0.95942	0.958998	0.000422251
625	5624	0.934799	0.93371	0.00108882
626	5625	0.912536	0.913806	0.00126967
627	5626	0.890471	0.892801	0.00233025
628	5627	0.866075	0.869726	0.00365071
629	5628	0.837253	0.84098	0.00372652
630	5629	0.803277	0.805565	0.00228806
631	5630	0.765272	0.766795	0.00152338
632	5631	0.725808	0.725996	0.000188097
633	5632	0.687989	0.68728	0.000709078
634	5633	0.654805	0.653633	0.00117206
635	5634	0.628991	0.627579	0.00141246
636	5635	0.613043	0.611662	0.00138091
637	5636	0.609033	0.607864	0.00116897
638	5637	0.618134	0.617462	0.000671726
639	5638	0.640081	0.640154	7.32569e-05
640	5639	0.673043	0.673681	0.000638345
641	5640	0.71414	0.714695	0.000555155
642	5641	0.760321	0.760192	0.000129132
643	5642	0.809077	0.808119	0.000958302
644	5643	0.858725	0.856685	0.00203982
645	5644	0.908231	0.90616	0.00207091
646	5645	0.956689	0.955947	0.000741869
647	5646	1.00274	1.00368	0.000935169
648	5647	1.0444	1.04594	0.0015374
649	5648	1.07964	1.08319	0.00354573
650	5649	1.10725	1.10902	0.00176626
651	5650	1.12719	1.12955	0.0023558
652	5651	1.14049	1.14324	0.00275347
653	5652	1.14897	1.14736	0.00161428
654	5653	1.1549	1.15135	0.00355128
655	5654	1.16072	1.15619	0.00453013
656	5655	1.1687	1.16479	0.00391079
657	5656	1.18051	1.17577	0.00473636
658	5657	1.19678	1.19241	0.0043716
659	5658	1.21676	1.21296	0.00380089
660	5659	1.23801	1.23524	0.00277155
661	5660	1.25645	1.25543	0.00101792
662	5661	1.26692	1.26783	0.000908791
663	5662	1.26455	1.26182	0.00272946
664	5663	1.24664	1.25054	0.00389983
665	5664	1.21381	1.21762	0.00380608
666	5665	1.16956	1.17273	0.00316838
667	5666	1.11844	1.11973	0.00128652
668	5667	1.06456	1.06544	0.000876972
669	5668	1.01093	1.00839	0.00254344
670	5669	0.95942	0.956175	0.0032454
671	5670	0.91095	0.910469	0.00048089
672	5671	0.865627	0.86552	0.000107497
673	5672	0.822932	0.823562	0.000629653
674	5673	0.781952	0.782027	7.5058e-05
675	5674	0.741723	0.742937	0.00121426
676	5675	0.701592	0.703019	0.00142728
677	5676	0.66148	0.662853	0.00137267
678	5677	0.621939	0.623099	0.00115994
679	5678	0.584026	0.58495	0.000923621
680	5679	0.549139	0.549934	0.000794984
681	5680	0.518983	0.519729	0.000745769
682	5681	0.495692	0.496193	0.000501067
683	5682	0.482015	0.48198	3.46942e-05
684	5683	0.481299	0.480471	0.000827582
685	5684	0.496858	0.495491	0.00136674
686	5685	0.530504	0.529607	0.000896956
687	5686	0.58091	0.581561	0.000650613
688	5687	0.643384	0.645045	0.00166117
689	5688	0.711533	0.712173	0.000639604
690	5689	0.779402	0.778147	0.00125454
691	5690	0.842598	0.840992	0.0016056
692	5691	0.898328	0.897363	0.000964808
693	5692	0.945018	0.946519	0.00150149
694	5693	0.981961	0.984872	0.00291125
695	5694	1.00912	1.013	0.00388467
696	5695	1.02703	1.031	0.00397199
697	5696	1.03664	1.03947	0.00283077
698	5697	1.03931	1.04135	0.00204058
699	5698	1.03669	1.03932	0.00263362
700	5699	1.03081	1.02911	0.00169844
701	5700	1.02409	1.02302	0.00106562
702	5701	1.0194	1.01756	0.00183971
703	5702	1.0198	1.01658	0.00322458
704	5703	1.02807	1.02391	0.0041556
705	5704	1.04581	1.04046	0.00535498
706	5705	1.07259	1.0679	0.00468888
707	5706	1.10509	1.10121	0.00388423
708	5707	1.137	1.13905	0.0020493
709	5708	1.16086	1.16702	0.00616256
710	5709	1.17149	1.17843	0.00693913
711	5710	1.16808	1.17024	0.00215927
712	5711	1.15338	1.1563	0.00292086
713	5712	1.13151	1.13191	0.000404299
714	5713	1.10649	1.1075	0.00101236
715	5714	1.08157	1.08043	0.00114366
716	5715	1.05908	1.05413	0.00494893
717	5716	1.04045	1.03945	0.000997427
718	5717	1.02609	1.02464	0.00145418
719	5718	1.01539	1.00978	0.00560644
720	5719	1.00661	1.00706	0.000453521
721	5720	0.997045	0.999057	0.00201196
722	5721	0.983393	0.988013	0.00461954
723	5722	0.962578	0.968776	0.00619839
724	5723	0.933021	0.938503	0.00548181
725	5724	0.895697	0.898994	0.00329723
726	5725	0.853854	0.855324	0.00147001
727	5726	0.811564	0.811483	8.09385e-05
728	5727	0.772483	0.770057	0.00242603
729	5728	0.739439	0.737398	0.00204068
730	5729	0.714455	0.712686	0.00176854
731	5730	0.698755	0.69742	0.00133467
732	5731	0.692646	0.692132	0.000513582
733	5732	0.695436	0.695765	0.000329445
734	5733	0.705563	0.706563	0.000999884
735	5734	0.720981	0.722324	0.00134328
736	5735	0.739703	0.741006	0.00130306
737	5736	0.760314	0.761218	0.000904276
738	5737	0.782381	0.782548	0.000167174
739	5738	0.806646	0.805956	0.000689509
740	5739	0.83487	0.832318	0.00255191
741	5740	0.869015	0.865679	0.00333594
742	5741	0.909686	0.908169	0.00151687
743	5742	0.954844	0.954891	4.74839e-05
744	5743	1.00043	1.0014	0.000973423
745	5744	1.04249	1.04404	0.00155227
746	5745	1.07877	1.08093	0.00216066
747	5746	1.10886	1.10814	0.000717402
748	5747	1.13364	1.13495	0.00131062
749	5748	1.15463	1.15529	0.00065759
750	5749	1.17342	1.17281	0.000613715
751	5750	1.19132	1.18898	0.00233727
752	5751	1.2092	1.2044	0.00479929
753	5752	1.22735	1.22251	0.00484499
754	5753	1.24567	1.2412	0.00447229
755	5754	1.26372	1.25947	0.00424555
756	5755	1.28086	1.2768	0.00406214
757	5756	1.29608	1.29272	0.00336472
758	5757	1.30761	1.30064	0.00697129
759	5758	1.31229	1.308	0.00429154
760	5759	1.30581	1.30347	0.00234399
761	5760	1.28477	1.28831	0.00354457
762	5761	1.24914	1.25126	0.00212493
763	5762	1.20206	1.20516	0.0031004
764	5763	1.14778	1.14921	0.0014325
765	5764	1.08995	1.09118	0.001225
766	5765	1.03109	1.03112	3.18123e-05
767	5766	0.97272	0.970834	0.00188616
768	5767	0.915626	0.914916	0.000710051
769	5768	0.860188	0.859943	0.000245396
770	5769	0.806593	0.806771	0.000177678
771	5770	0.754979	0.753931	0.00104797
772	5771	0.705501	0.705417	8.3608e-05
773	5772	0.658332	0.658594	0.000261598
774	5773	0.613669	0.614267	0.000597579
775	5774	0.571758	0.57274	0.000981566
776	5775	0.532974	0.534343	0.00136887
777	5776	0.497944	0.499598	0.00165409
778	5777	0.4677	0.469467	0.00176682
779	5778	0.44382	0.445394	0.00157385
780	5779	0.428598	0.42958	0.000982013
781	5780	0.425169	0.425074	9.5211e-05
782	5781	0.437252	0.435911	0.00134111
783	5782	0.468029	0.466168	0.00186069
784	5783	0.518082	0.517395	0.000687437
785	5784	0.583698	0.585259	0.00156109
786	5785	0.657493	0.659723	0.00222992
787	5786	0.731236	0.73136	0.000124106
788	5787	0.798501	0.796909	0.00159171
789	5788	0.855577	0.8548	0.00077746
790	5789	0.901035	0.901526	0.000491395
791	5790	0.934911	0.937451	0.00253973
792	5791	0.958029	0.961235	0.00320553
793	5792	0.971593	0.97548	0.00388651
794	5793	0.976986	0.980057	0.00307146
795	5794	0.975708	0.978363	0.00265539
796	5795	0.969412	0.971273	0.00186109
797	5796	0.959979	0.961806	0.00182659
798	5797	0.949637	0.949753	0.000115906
799	5798	0.941066	0.94077	0.000295808
800	5799	0.937371	0.935526	0.00184544
801	5800	0.941722	0.939158	0.00256433
802	5801	0.956581	0.953536	0.00304526
803	5802	0.98266	0.979632	0.00302834
804	5803	1.01791	1.01611	0.00180306
805	5804	1.05708	1.05738	0.000296754
806	5805	1.09302	1.09597	0.00295474
807	5806	1.11985	1.12314	0.00328785
808	5807	1.13547	1.13653	0.00106114
809	5808	1.14128	1.14215	0.000868948
810	5809	1.14045	1.1419	0.00145059
811	5810	1.1364	1.13739	0.00099194
812	5811	1.13207	1.12948	0.00258933
813	5812	1.12958	1.12785	0.00173028
814	5813	1.13017	1.12939	0.000777947
815	5814	1.13416	1.13109	0.00306721
816	5815	1.14093	1.14138	0.000451293
817	5816	1.14905	1.14512	0.00392865
818	5817	1.15635	1.15456	0.00179142
819	5818	1.15992	1.16054	0.000616904
820	5819	1.15613	1.15608	5.33688e-05
821	5820	1.14125	1.14405	0.00279943
822	5821	1.11332	1.12017	0.00685131
823	5822	1.07394	1.07888	0.00493801
824	5823	1.02758	1.02892	0.00133676
825	5824	0.979131	0.978526	0.000605484
826	5825	0.932298	0.929211	0.00308737
827	5826	0.889323	0.887684	0.00163933
828	5827	0.851199	0.850056	0.00114251
829	5828	0.817948	0.816443	0.00150494
830	5829	0.788881	0.788325	0.000556134
831	5830	0.762866	0.763763	0.00089705
832	5831	0.73865	0.740264	0.00161378
833	5832	0.715176	0.717028	0.00185245
834	5833	0.691835	0.69378	0.00194511
835	5834	0.66861	0.670414	0.00180394
836	5835	0.646133	0.647571	0.00143761
837	5836	0.625756	0.626601	0.000844544
838	5837	0.609704	0.609669	3.49011e-05
839	5838	0.601217	0.600044	0.00117301
840	5839	0.604305	0.601979	0.00232555
841	5840	0.622594	0.619958	0.00263596
842	5841	0.657346	0.655775	0.00157111
843	5842	0.706066	0.706211	0.000144725
844	5843	0.763333	0.763967	0.000633973
845	5844	0.823245	0.822965	0.000279659
846	5845	0.88131	0.880649	0.000661133
847	5846	0.934876	0.934836	3.97246e-05
848	5847	0.982695	0.983594	0.000898647
849	5848	1.02432	1.0263	0.00198452
850	5849	1.05967	1.06121	0.00154454
851	5850	1.08882	1.09075	0.00193284
852	5851	1.11193	1.11337	0.00144168
853	5852	1.12932	1.13031	0.000990203
854	5853	1.14151	1.14277	0.00126495
855	5854	1.1494	1.15124	0.00183748
856	5855	1.15434	1.1534	0.00093926
857	5856	1.1583	1.157	0.00130205
858	5857	1.16374	1.16119	0.00254805
859	5858	1.17322	1.16801	0.00521395
860	5859	1.18842	1.18403	0.00439292
861	5860	1.20888	1.20408	0.00480388
862	5861	1.231	1.22392	0.0070759
863	5862	1.24835	1.24917	0.000822035
864	5863	1.25418	1.25576	0.00157613
865	5864	1.24454	1.24972	0.0051788
866	5865	1.21957	1.22355	0.00397671
867	5866	1.18228	1.18444	0.0021576
868	5867	1.13664	1.1379	0.00126447
869	5868	1.08641	1.08796	0.00154567
870	5869	1.03459	1.03234	0.00225253
871	5870	0.983386	0.980913	0.00247262
872	5871	0.934304	0.93023	0.00407412
873	5872	0.888227	0.888338	0.00011126
874	5873	0.84543	0.845238	0.000191587
875	5874	0.805569	0.804867	0.000701544
876	5875	0.767711	0.767712	1.12231e-06
877	5876	0.73059	0.732093	0.00150305
878	5877	0.69315	0.695085	0.00193533
879	5878	0.655131	0.656844	0.00171342
880	5879	0.617317	0.618484	0.00116683
881	5880	0.581276	0.581917	0.000640998
882	5881	0.548943	0.549378	0.000435496
883	5882	0.522458	0.522764	0.000306057
884	5883	0.504274	0.504342	6.78415e-05
885	5884	0.497302	0.496837	0.000465173
886	5885	0.504711	0.50364	0.00107113
887	5886	0.529022	0.527851	0.00117137
888	5887	0.570587	0.570311	0.000275934
889	5888	0.626497	0.627534	0.00103655
890	5889	0.691177	0.692312	0.00113517
891	5890	0.758402	0.757979	0.00042319
892	5891	0.823093	0.821487	0.00160624
893	5892	0.88191	0.880955	0.00095505
894	5893	0.932945	0.933939	0.000993703
895	5894	0.975183	0.977205	0.00202199
896	5895	1.00817	1.01183	0.00366222
897	5896	1.03193	1.03633	0.00439855
898	5897	1.04701	1.05083	0.00381935
899	5898	1.05444	1.05637	0.00193335
900	5899	1.0557	1.05789	0.00218731
901	5900	1.05264	1.05012	0.00251985
902	5901	1.04748	1.04804	0.000561116
903	5902	1.04282	1.04066	0.00215636
904	5903	1.04159	1.03987	0.0017176
905	5904	1.04665	1.04128	0.00536865
906	5905	1.06018	1.05556	0.00462265
907	5906	1.08272	1.07856	0.00416218
908	5907	1.1122	1.11018	0.00201946
909	5908	1.14343	1.14351	8.1146e-05
910	5909	1.16905	1.17021	0.00115727
911	5910	1.18255	1.18795	0.00540127
912	5911	1.18128	1.18588	0.00460148
913	5912	1.16676	1.17007	0.00330556
914	5913	1.14283	1.14131	0.00151963
915	5914	1.11378	1.11355	0.000225363
916	5915	1.0833	1.08431	0.00100834
917	5916	1.05416	1.05245	0.00170795
918	5917	1.0282	1.02302	0.005182
919	5918	1.00634	1.00469	0.00165144
920	5919	0.988499	0.985778	0.00272102
921	5920	0.973555	0.974185	0.00063
922	5921	0.95937	0.961201	0.00183117
923	5922	0.943052	0.946529	0.00347654
924	5923	0.921624	0.926561	0.00493666
925	5924	0.893113	0.89781	0.00469714
926	5925	0.857637	0.861456	0.00381867
927	5926	0.81756	0.819014	0.00145377
928	5927	0.776457	0.774389	0.00206782
929	5928	0.737897	0.736331	0.00156603
930	5929	0.704895	0.703115	0.00177987
931	5930	0.679873	0.678135	0.0017382
932	5931	0.664655	0.663224	0.00143119
933	5932	0.66028	0.659393	0.00088658
934	5933	0.666735	0.666636	9.86876e-05
935	5934	0.682859	0.683441	0.000581743
936	5935	0.706618	0.707559	0.000940827
937	5936	0.735682	0.736485	0.000803199
938	5937	0.768041	0.768368	0.000326768
939	5938	0.802474	0.802146	0.000327728
940	5939	0.838733	0.837748	0.000984569
941	5940	0.877367	0.875089	0.0022783
942	5941	0.919	0.91734	0.00165969
943	5942	0.963167	0.962592	0.000575456
944	5943	1.00762	1.00907	0.00144678
945	5944	1.04906	1.04945	0.000392954
946	5945	1.0848	1.08721	0.00241019
947	5946	1.11368	1.11517	0.00148731
948	5947	1.13607	1.1384	0.0023298
949	5948	1.15338	1.15516	0.001783
950	5949	1.16754	1.1672	0.000341667
951	5950	1.18053	1.17759	0.00293708
952	5951	1.19406	1.19154	0.00252346
953	5952	1.20922	1.20606	0.00315929
954	5953	1.22632	1.22126	0.00505604
955	5954	1.24486	1.24114	0.003725
956	5955	1.26353	1.259	0.00453374
957	5956	1.28035	1.27685	0.003497
958	5957	1.29261	1.2889	0.00370948
959	5958	1.29681	1.2961	0.000707232
960	5959	1.28912	1.2925	0.00337936
961	5960	1.26686	1.27201	0.0051463
962	5961	1.23031	1.23425	0.00393679
963	5962	1.18271	1.1843	0.00158904
964	5963	1.12844	1.12976	0.00131792
965	5964	1.07134	1.06919	0.00215277
966	5965	1.01406	1.01191	0.00214659
967	5966	0.958184	0.955553	0.00263069
968	5967	0.904377	0.90075	0.00362742
969	5968	0.852734	0.853135	0.00040115
970	5969	0.803034	0.80349	0.000455566
971	5970	0.754992	0.75512	0.000128312
972	5971	0.708451	0.708885	0.000433972
973	5972	0.663471	0.664018	0.000546763
974	5973	0.620327	0.621137	0.000810328
975	5974	0.579477	0.580464	0.000987316
976	5975	0.541549	0.542787	0.00123789
977	5976	0.507403	0.508838	0.00143529
978	5977	0.478275	0.479757	0.00148189
979	5978	0.45598	0.457198	0.00121843
980	5979	0.443108	0.443622	0.000514133
981	5980	0.443051	0.442496	0.000554845
982	5981	0.45947	0.457955	0.00151486
983	5982	0.494797	0.493386	0.00141103
984	5983	0.548222	0.548503	0.000281073
985	5984	0.614895	0.616843	0.00194768
986	5985	0.68746	0.688804	0.00134386
987	5986	0.758704	0.757847	0.000856937
988	5987	0.823311	0.821724	0.00158729
989	5988	0.878205	0.877322	0.000882993
990	5989	0.922113	0.923037	0.000924127
991	5990	0.95498	0.958212	0.00323241
992	5991	0.977478	0.980866	0.00338829
993	5992	0.990697	0.99399	0.00329326
994	5993	0.995959	0.998785	0.00282592
995	5994	0.994763	0.99804	0.00327728
996	5995	0.988801	0.991167	0.00236643
997	5996	0.980042	0.9812	0.00115798
998	5997	0.970853	0.971511	0.000658195
999	5998	0.964063	0.963625	0.000437574
1000	5999	0.962831	0.959885	0.00294621
1001	6000	0.970139	0.967401	0.00273833
1002	6001	0.987942	0.984044	0.00389778
1003	6002	1.01616	1.01283	0.00333341
1004	6003	1.05181	1.05013	0.00168285
1005	6004	1.0888	1.08911	0.000305323
1006	6005	1.11982	1.12424	0.00441815
1007	6006	1.13975	1.14429	0.00454272
1008	6007	1.14756	1.15253	0.00496972
1009	6008	1.14557	1.1474	0.0018282
1010	6009	1.13738	1.13758	0.000199853
1011	6010	1.1266	1.12727	0.000671915
1012	6011	1.11614	1.11611	2.69752e-05
1013	6012	1.10809	1.10717	0.000917393
1014	6013	1.10364	1.10117	0.00247081
1015	6014	1.10297	1.09965	0.00331908
1016	6015	1.1053	1.10407	0.00123354
1017	6016	1.10888	1.1056	0.00327911
1018	6017	1.11112	1.11276	0.00163591
1019	6018	1.10864	1.11189	0.00325066
1020	6019	1.09771	1.10157	0.00385597
1021	6020	1.07541	1.08206	0.00664914
1022	6021	1.04147	1.04602	0.00454753
1023	6022	0.998924	1.00264	0.00371104
1024	6023	0.952543	0.952975	0.000431797
1025	6024	0.906713	0.906295	0.000417605
1026	6025	0.86455	0.863261	0.001289
1027	6026	0.827887	0.826127	0.00175975
1028	6027	0.797476	0.795232	0.00224362
1029	6028	0.77316	0.772666	0.000493713
1030	6029	0.754048	0.754387	0.000338627
1031	6030	0.738753	0.740047	0.00129449
1032	6031	0.725725	0.727558	0.00183293
1033	6032	0.713624	0.715748	0.00212396
1034	6033	0.70166	0.703743	0.00208293
1035	6034	0.689831	0.691584	0.00175314
1036	6035	0.679083	0.680095	0.00101156
1037	6036	0.671439	0.671419	1.987e-05
1038	6037	0.670073	0.668689	0.00138367
1039	6038	0.678991	0.676246	0.00274542
1040	6039	0.701726	0.698496	0.00323033
1041	6040	0.73915	0.736986	0.00216446
1042	6041	0.788182	0.787772	0.000410467
1043	6042	0.843109	0.843345	0.000235599
1044	6043	0.898354	0.897728	0.000626109
1045	6044	0.950205	0.950794	0.000588556
1046	6045	0.996939	0.998236	0.00129661
1047	6046	1.03816	1.03921	0.00104848
1048	6047	1.07415	1.07552	0.00136549
1049	6048	1.10535	1.10642	0.0010656
1050	6049	1.13219	1.12953	0.00265864
1051	6050	1.155	1.15683	0.00183123
1052	6051	1.17405	1.17392	0.0001255
1053	6052	1.18968	1.18927	0.000408622
1054	6053	1.20243	1.20071	0.00171991
1055	6054	1.21325	1.20855	0.00470043
1056	6055	1.22358	1.21989	0.00368869
1057	6056	1.23522	1.22843	0.00679108
1058	6057	1.24966	1.2447	0.00495818
1059	6058	1.26673	1.26235	0.00438106
1060	6059	1.28325	1.28051	0.00273794
1061	6060	1.29324	1.29451	0.00126603
1062	6061	1.29061	1.29301	0.00239595
1063	6062	1.27236	1.27563	0.00326505
1064	6063	1.2394	1.24298	0.00357538
1065	6064	1.19494	1.19808	0.00313829
1066	6065	1.14275	1.14244	0.00031252
1067	6066	1.08616	1.08839	0.00223026
1068	6067	1.02779	1.02763	0.000164813
1069	6068	0.969567	0.969147	0.000420082
1070	6069	0.912833	0.911187	0.00164569
1071	6070	0.85847	0.857908	0.000561736
1072	6071	0.806958	0.806865	9.28747e-05
1073	6072	0.758406	0.757174	0.00123189
1074	6073	0.712583	0.712639	5.62944e-05
1075	6074	0.669019	0.669747	0.00072806
1076	6075	0.62725	0.628507	0.00125711
1077	6076	0.587164	0.588602	0.001438
1078	6077	0.549231	0.550613	0.00138153
1079	6078	0.514453	0.515798	0.0013448
1080	6079	0.484213	0.485592	0.00137918
1081	6080	0.460272	0.461572	0.00129953
1082	6081	0.44496	0.445781	0.000820881
1083	6082	0.441379	0.441227	0.000151764
1084	6083	0.453247	0.451875	0.00137159
1085	6084	0.483786	0.481907	0.00187901
1086	6085	0.533554	0.532935	0.000619339
1087	6086	0.598636	0.600332	0.0016956
1088	6087	0.671463	0.673679	0.00221599
1089	6088	0.743944	0.743875	6.94309e-05
1090	6089	0.81009	0.808413	0.00167735
1091	6090	0.866626	0.865989	0.000637025
1092	6091	0.912326	0.912511	0.000184711
1093	6092	0.94716	0.950016	0.0028561
1094	6093	0.971708	0.975316	0.00360811
1095	6094	0.986896	0.990481	0.00358489
1096	6095	0.993903	0.995695	0.00179199
1097	6096	0.994132	0.997377	0.00324471
1098	6097	0.989204	0.991554	0.00235046
1099	6098	0.981001	0.982483	0.00148186
1100	6099	0.97175	0.971578	0.000171779
1101	6100	0.964132	0.964263	0.000131456
1102	6101	0.961249	0.95956	0.00168897
1103	6102	0.966268	0.963073	0.00319527
1104	6103	0.981592	0.978029	0.00356278
1105	6104	1.00775	1.00523	0.00251818
1106	6105	1.04236	1.04044	0.00192461
1107	6106	1.07982	1.08104	0.0012173
1108	6107	1.11285	1.11598	0.00313384
1109	6108	1.13571	1.14057	0.00485882
1110	6109	1.14653	1.15133	0.00479733
1111	6110	1.14698	1.14776	0.000782771
1112	6111	1.14041	1.14207	0.00165618
1113	6112	1.13042	1.12848	0.00194427
1114	6113	1.12009	1.1177	0.00238566
1115	6114	1.1117	1.11117	0.000532064
1116	6115	1.10663	1.10574	0.000886133
1117	6116	1.10532	1.10403	0.00129469
1118	6117	1.10723	1.10191	0.00532017
1119	6118	1.11088	1.1108	8.00059e-05
1120	6119	1.11387	1.11531	0.00144238
1121	6120	1.11299	1.1112	0.00178835
1122	6121	1.10448	1.10978	0.00529871
1123	6122	1.085	1.09026	0.00526221
1124	6123	1.05354	1.05745	0.00391258
1125	6124	1.01249	1.01344	0.000945098
1126	6125	0.96645	0.961637	0.00481324
1127	6126	0.919979	0.919714	0.00026543
1128	6127	0.87648	0.874933	0.00154725
1129	6128	0.838049	0.836078	0.00197143
1130	6129	0.805668	0.803592	0.0020764
1131	6130	0.77939	0.77851	0.000880204
1132	6131	0.758496	0.758692	0.000196036
1133	6132	0.741718	0.742785	0.00106688
1134	6133	0.727546	0.729244	0.00169845
1135	6134	0.714589	0.716596	0.00200657
1136	6135	0.701921	0.704037	0.00211644
1137	6136	0.689338	0.691171	0.00183348
1138	6137	0.677539	0.678781	0.00124152
1139	6138	0.668266	0.668531	0.000265151
1140	6139	0.664419	0.663415	0.00100438
1141	6140	0.669885	0.667464	0.00242141
1142	6141	0.688531	0.685294	0.0032372
1143	6142	0.722148	0.719572	0.0025764
1144	6143	0.768699	0.767892	0.000806691
1145	6144	0.822914	0.823191	0.000277139
1146	6145	0.878904	0.878292	0.000611527
1147	6146	0.932339	0.93305	0.000711152
1148	6147	0.980954	0.982087	0.00113329
1149	6148	1.02403	1.02504	0.0010123
1150	6149	1.06167	1.06296	0.00128734
1151	6150	1.0943	1.09379	0.000511134
1152	6151	1.12235	1.12014	0.00220984
1153	6152	1.14617	1.14786	0.00169105
1154	6153	1.16605	1.16619	0.0001392
1155	6154	1.1823	1.18154	0.000755516
1156	6155	1.1954	1.18981	0.00559283
1157	6156	1.20622	1.20277	0.00344781
1158	6157	1.21609	1.21358	0.00251403
1159	6158	1.22682	1.22015	0.00666765
1160	6159	1.24019	1.23473	0.00545612
1161	6160	1.25675	1.25145	0.00529621
1162	6161	1.27438	1.26994	0.00444283
1163	6162	1.2878	1.2858	0.00199543
1164	6163	1.2905	1.29238	0.00188143
1165	6164	1.27814	1.27924	0.00109511
1166	6165	1.25038	1.25374	0.00336423
1167	6166	1.20985	1.21127	0.0014247
1168	6167	1.16031	1.1625	0.00219129
1169	6168	1.1053	1.10615	0.000848086
1170	6169	1.0477	1.04768	2.16685e-05
1171	6170	0.989687	0.989208	0.000479064
1172	6171	0.932786	0.932343	0.000442598
1173	6172	0.878033	0.87778	0.000252857
1174	6173	0.826032	0.825577	0.000454961
1175	6174	0.776996	0.775758	0.00123821
1176	6175	0.730774	0.730571	0.000203344
1177	6176	0.68691	0.687611	0.000700829
1178	6177	0.644863	0.646016	0.00115313
1179	6178	0.604349	0.605795	0.00144619
1180	6179	0.565646	0.567033	0.00138737
1181	6180	0.529626	0.530921	0.00129472
1182	6181	0.497591	0.49889	0.00129885
1183	6182	0.471188	0.472485	0.0012966
1184	6183	0.452536	0.453528	0.000991813
1185	6184	0.44446	0.444663	0.000203176
1186	6185	0.450505	0.449548	0.000956937
1187	6186	0.474209	0.472408	0.00180145
1188	6187	0.517268	0.516059	0.00120872
1189	6188	0.577388	0.578314	0.000925703
1190	6189	0.648068	0.650396	0.00232841
1191	6190	0.721148	0.721966	0.000818095
1192	6191	0.789827	0.788406	0.00142087
1193	6192	0.849947	0.848718	0.00122934
1194	6193	0.89965	0.899371	0.00027942
1195	6194	0.938521	0.940451	0.00193005
1196	6195	0.966921	0.970289	0.00336799
1197	6196	0.985623	0.989535	0.00391177
1198	6197	0.995693	0.999395	0.00370235
1199	6198	0.998442	1.00048	0.00203452
1200	6199	0.995408	0.998173	0.00276546
1201	6200	0.988376	0.990604	0.00222792
1202	6201	0.979447	0.981132	0.00168495
1203	6202	0.97114	0.970941	0.000199425
1204	6203	0.966422	0.964601	0.00182137
1205	6204	0.968491	0.966602	0.00188924
1206	6205	0.980107	0.976881	0.00322642
1207	6206	1.00255	0.998714	0.00383616
1208	6207	1.03452	1.03317	0.00134538
1209	6208	1.07147	1.07119	0.000278654
1210	6209	1.10634	1.10698	0.000642495
1211	6210	1.13247	1.13762	0.00515241
1212	6211	1.14655	1.15122	0.0046708
1213	6212	1.14923	1.1524	0.00316912
1214	6213	1.14352	1.14515	0.00163271
1215	6214	1.13311	1.13335	0.000235054
1216	6215	1.12135	1.12099	0.00035845
1217	6216	1.11082	1.11046	0.000360205
1218	6217	1.10327	1.10147	0.00179724
1219	6218	1.09949	1.09835	0.00114381
1220	6219	1.09931	1.09748	0.00182518
1221	6220	1.10155	1.10077	0.000777091
1222	6221	1.10412	1.1048	0.000684918
1223	6222	1.10404	1.10489	0.000847839
1224	6223	1.09766	1.09865	0.000993899
1225	6224	1.0814	1.08568	0.00428352
1226	6225	1.05336	1.05893	0.00557151
1227	6226	1.01489	1.01734	0.00245019
1228	6227	0.9701	0.970831	0.00073098
1229	6228	0.923708	0.923455	0.000252701
1230	6229	0.879518	0.878255	0.00126323
1231	6230	0.840039	0.838839	0.0012002
1232	6231	0.806625	0.804177	0.00244765
1233	6232	0.779656	0.777778	0.00187841
1234	6233	0.758672	0.758538	0.000134154
1235	6234	0.742559	0.743353	0.000793825
1236	6235	0.729813	0.731402	0.00158929
1237	6236	0.718904	0.720916	0.00201188
1238	6237	0.708642	0.710762	0.00212006
1239	6238	0.698501	0.700418	0.00191652
1240	6239	0.688837	0.690271	0.00143415
1241	6240	0.68106	0.681603	0.000542672
1242	6241	0.677757	0.677043	0.000714087
1243	6242	0.682608	0.680432	0.00217627
1244	6243	0.69957	0.69637	0.00320027
1245	6244	0.730967	0.728057	0.00291035
1246	6245	0.775489	0.774201	0.0012879
1247	6246	0.828293	0.828398	0.000105254
1248	6247	0.883458	0.883695	0.000236679
1249	6248	0.936397	0.937318	0.000921022
1250	6249	0.984633	0.985707	0.00107376
1251	6250	1.02737	1.02953	0.00216421
1252	6251	1.06473	1.06571	0.000984119
1253	6252	1.09722	1.09732	0.000100635
1254	6253	1.12537	1.12646	0.00108665
1255	6254	1.1496	1.15082	0.0012233
1256	6255	1.17023	1.16996	0.000267392
1257	6256	1.18754	1.18343	0.00411374
1258	6257	1.20195	1.19958	0.00236659
1259	6258	1.21415	1.21101	0.00314489
1260	6259	1.22525	1.21961	0.00564458
1261	6260	1.23685	1.2328	0.00405182
1262	6261	1.25052	1.24259	0.0079262
1263	6262	1.26676	1.26186	0.00489641
1264	6263	1.28349	1.28021	0.00328233
1265	6264	1.2955	1.28989	0.00560573
1266	6265	1.29643	1.29814	0.00171335
1267	6266	1.2822	1.2871	0.00490421
1268	6267	1.25271	1.25761	0.00490107
1269	6268	1.21076	1.20993	0.000834791
1270	6269	1.16009	1.15954	0.000548963
1271	6270	1.10417	1.10401	0.000159164
1272	6271	1.04578	1.04252	0.0032585
1273	6272	0.986985	0.985818	0.00116748
1274	6273	0.929264	0.926855	0.00240947
1275	6274	0.873606	0.872349	0.00125667
1276	6275	0.820606	0.819991	0.000615014
1277	6276	0.770512	0.769085	0.00142687
1278	6277	0.723248	0.723047	0.000201196
1279	6278	0.678469	0.678947	0.000477589
1280	6279	0.635742	0.636772	0.00103017
1281	6280	0.594848	0.596204	0.00135585
1282	6281	0.556058	0.557473	0.00141539
1283	6282	0.520188	0.521548	0.00136047
1284	6283	0.488476	0.489919	0.00144306
1285	6284	0.462523	0.463939	0.00141601
1286	6285	0.444436	0.445521	0.00108506
1287	6286	0.437068	0.437294	0.000226206
1288	6287	0.444022	0.443003	0.00101941
1289	6288	0.468893	0.466991	0.00190229
1290	6289	0.513344	0.51208	0.00126369
1291	6290	0.574883	0.575898	0.00101467
1292	6291	0.646703	0.649172	0.00246886
1293	6292	0.720397	0.721243	0.000846185
1294	6293	0.789092	0.787634	0.00145764
1295	6294	0.848693	0.847513	0.00117959
1296	6295	0.89747	0.897411	5.94859e-05
1297	6296	0.93516	0.937488	0.00232792
1298	6297	0.962264	0.965728	0.00346406
1299	6298	0.979676	0.982568	0.00289234
1300	6299	0.988543	0.991094	0.0025507
1301	6300	0.990227	0.993311	0.00308428
1302	6301	0.986294	0.988403	0.00210918
1303	6302	0.97854	0.981086	0.00254556
1304	6303	0.969077	0.970569	0.00149243
1305	6304	0.960437	0.96101	0.000572732
1306	6305	0.955618	0.95468	0.000938386
1307	6306	0.957844	0.955486	0.0023582
1308	6307	0.969881	0.966678	0.0032028
1309	6308	0.992965	0.990489	0.00247635
1310	6309	1.0257	1.02224	0.00346412
1311	6310	1.06344	1.06375	0.000305479
1312	6311	1.09912	1.1022	0.00307892
1313	6312	1.12622	1.12987	0.00364776
1314	6313	1.14164	1.14283	0.00118866
1315	6314	1.14611	1.14972	0.00360766
1316	6315	1.14262	1.14197	0.000646602
1317	6316	1.13475	1.13613	0.0013838
1318	6317	1.12573	1.12615	0.000417442
1319	6318	1.11806	1.11299	0.00507279
1320	6319	1.11336	1.11096	0.00240455
1321	6320	1.11231	1.11165	0.000662152
1322	6321	1.11465	1.11275	0.00189733
1323	6322	1.11916	1.11818	0.000982109
1324	6323	1.12375	1.12379	3.8926e-05
1325	6324	1.1255	1.12624	0.000743468
1326	6325	1.12075	1.12398	0.00323096
1327	6326	1.10582	1.11261	0.00679215
1328	6327	1.07862	1.08422	0.00559539
1329	6328	1.04038	1.04287	0.0024894
1330	6329	0.995247	0.993326	0.00192106
1331	6330	0.948039	0.948064	2.50633e-05
1332	6331	0.90262	0.901627	0.000992534
1333	6332	0.861487	0.86035	0.0011372
1334	6333	0.825927	0.824825	0.00110222
1335	6334	0.796233	0.794578	0.00165484
1336	6335	0.771885	0.771777	0.000107719
1337	6336	0.751768	0.752543	0.000774654
1338	6337	0.734457	0.735998	0.00154079
1339	6338	0.718561	0.720535	0.00197407
1340	6339	0.703067	0.705224	0.00215679
1341	6340	0.687595	0.689548	0.00195317
1342	6341	0.672569	0.674072	0.00150282
1343	6342	0.659343	0.660052	0.000709285
1344	6343	0.650336	0.649971	0.000365042
1345	6344	0.649072	0.647325	0.00174738
1346	6345	0.659659	0.656744	0.00291455
1347	6346	0.685215	0.682272	0.0029427
1348	6347	0.725716	0.724179	0.00153706
1349	6348	0.777263	0.777336	7.33126e-05
1350	6349	0.833895	0.834197	0.000301504
1351	6350	0.890247	0.889341	0.000905518
1352	6351	0.9429	0.942613	0.00028704
1353	6352	0.990289	0.991077	0.000787522
1354	6353	1.03203	1.03316	0.00113238
1355	6354	1.0683	1.07012	0.0018221
1356	6355	1.09944	1.09922	0.000219338
1357	6356	1.12576	1.12391	0.00184859
1358	6357	1.14753	1.14585	0.00167513
1359	6358	1.16505	1.16619	0.00113646
1360	6359	1.17873	1.17835	0.000384238
1361	6360	1.18932	1.18848	0.000843679
1362	6361	1.19803	1.19608	0.00195112
1363	6362	1.20662	1.20376	0.00286384
1364	6363	1.21723	1.21322	0.00401036
1365	6364	1.23152	1.22625	0.00526751
1366	6365	1.24942	1.24299	0.00643445
1367	6366	1.26775	1.26508	0.00266907
1368	6367	1.28044	1.28118	0.000744056
1369	6368	1.2811	1.28333	0.0022309
1370	6369	1.26622	1.26823	0.00201363
1371	6370	1.23629	1.24104	0.00475447
1372	6371	1.19435	1.19744	0.00308667
1373	6372	1.14422	1.14596	0.00173572
1374	6373	1.08938	1.09058	0.00120258
1375	6374	1.03262	1.03296	0.000340305
1376	6375	0.975988	0.974725	0.00126262
1377	6376	0.920925	0.918745	0.00218036
1378	6377	0.868355	0.86743	0.000924593
1379	6378	0.818745	0.81861	0.00013454
1380	6379	0.772128	0.770966	0.00116185
1381	6380	0.728125	0.728332	0.000207218
1382	6381	0.686071	0.686911	0.000840394
1383	6382	0.645331	0.646763	0.00143178
1384	6383	0.605716	0.607237	0.00152079
1385	6384	0.567731	0.569029	0.001298
1386	6385	0.532489	0.533653	0.0011645
1387	6386	0.501488	0.502607	0.00111903
1388	6387	0.476555	0.477633	0.00107753
1389	6388	0.46001	0.460712	0.0007023
1390	6389	0.454868	0.454722	0.000145726
1391	6390	0.464705	0.463503	0.00120242
1392	6391	0.492659	0.490998	0.00166061
1393	6392	0.539457	0.538846	0.000610531
1394	6393	0.601709	0.603128	0.00141912
1395	6394	0.672483	0.674461	0.00197817
1396	6395	0.74408	0.744073	7.08061e-06
1397	6396	0.810546	0.808944	0.00160154
1398	6397	0.868404	0.867648	0.000755568
1399	6398	0.91614	0.916186	4.64635e-05
1400	6399	0.953424	0.956056	0.00263213
1401	6400	0.980569	0.984125	0.00355586
1402	6401	0.998286	1.00174	0.00345588
1403	6402	1.00761	1.01031	0.00269539
1404	6403	1.00985	1.01214	0.00229233
1405	6404	1.0066	1.00398	0.00262328
1406	6405	0.999712	1.00123	0.00151655
1407	6406	0.991391	0.992125	0.000733791
1408	6407	0.984273	0.983743	0.000529606
1409	6408	0.9814	0.980006	0.00139441
1410	6409	0.985887	0.983687	0.00220036
1411	6410	1.00016	0.997289	0.00287114
1412	6411	1.02487	1.02034	0.00452857
1413	6412	1.05792	1.05505	0.00286777
1414	6413	1.09391	1.09438	0.000467068
1415	6414	1.12549	1.12904	0.00354539
1416	6415	1.14656	1.15147	0.00491036
1417	6416	1.15485	1.16054	0.00568713
1418	6417	1.15187	1.15103	0.00083691
1419	6418	1.14106	1.14169	0.000634844
1420	6419	1.12624	1.12578	0.000464673
1421	6420	1.11068	1.10886	0.00182346
1422	6421	1.09687	1.09464	0.00223015
1423	6422	1.08638	1.08389	0.00248562
1424	6423	1.07987	1.07798	0.00189199
1425	6424	1.07696	1.0739	0.00306279
1426	6425	1.07627	1.07544	0.000828199
1427	6426	1.07541	1.0736	0.00180815
1428	6427	1.07115	1.0727	0.00154541
1429	6428	1.05982	1.06448	0.00466088
1430	6429	1.03834	1.04287	0.00453261
1431	6430	1.00598	1.00852	0.00253502
1432	6431	0.965122	0.967844	0.00272194
1433	6432	0.920171	0.920022	0.000149118
1434	6433	0.875512	0.875052	0.00046044
1435	6434	0.834493	0.832763	0.00172959
1436	6435	0.799306	0.796718	0.00258759
1437	6436	0.771123	0.769475	0.00164755
1438	6437	0.7502	0.749479	0.000721445
1439	6438	0.735952	0.736054	0.00010226
1440	6439	0.727115	0.728028	0.000913052
1441	6440	0.722033	0.723665	0.00163248
1442	6441	0.71905	0.721053	0.00200284
1443	6442	0.716926	0.718898	0.00197249
1444	6443	0.715198	0.716873	0.00167542
1445	6444	0.714453	0.715355	0.000902209
1446	6445	0.71651	0.716296	0.000213688
1447	6446	0.724424	0.722708	0.00171588
1448	6447	0.741923	0.738884	0.00303916
1449	6448	0.771793	0.768411	0.00338212
1450	6449	0.813719	0.811694	0.00202503
1451	6450	0.863688	0.863353	0.000334787
1452	6451	0.916034	0.915763	0.000270954
1453	6452	0.966081	0.967285	0.00120446
1454	6453	1.01128	1.01185	0.000567562
1455	6454	1.05092	1.05156	0.000635359
1456	6455	1.08536	1.08688	0.00152219
1457	6456	1.1154	1.11159	0.00381032
1458	6457	1.14184	1.142	0.000158127
1459	6458	1.16531	1.16398	0.00133193
1460	6459	1.18626	1.18307	0.00318912
1461	6460	1.20499	1.20383	0.00116239
1462	6461	1.22177	1.21975	0.00202032
1463	6462	1.23701	1.23208	0.00492994
1464	6463	1.25137	1.24814	0.00322747
1465	6464	1.26574	1.2612	0.004545
1466	6465	1.28085	1.27549	0.00536332
1467	6466	1.29623	1.29273	0.00350252
1468	6467	1.30881	1.30677	0.00204404
1469	6468	1.31304	1.3127	0.000344092
1470	6469	1.30361	1.30896	0.00534605
1471	6470	1.27861	1.28308	0.00447381
1472	6471	1.23986	1.24189	0.00202987
1473	6472	1.19097	1.19117	0.00020227
1474	6473	1.13562	1.13718	0.00156171
1475	6474	1.07679	1.07536	0.00143304
1476	6475	1.01668	1.01717	0.00048593
1477	6476	0.956861	0.954612	0.00224906
1478	6477	0.898404	0.897889	0.00051507
1479	6478	0.842036	0.841836	0.000200322
1480	6479	0.788207	0.786395	0.00181194
1481	6480	0.737129	0.736603	0.000525643
1482	6481	0.688813	0.688744	6.87331e-05
1483	6482	0.643126	0.643621	0.000494622
1484	6483	0.59992	0.600947	0.00102652
1485	6484	0.559245	0.560581	0.00133605
1486	6485	0.521534	0.52305	0.00151565
1487	6486	0.487653	0.489298	0.00164485
1488	6487	0.458864	0.46059	0.00172604
1489	6488	0.436901	0.438442	0.00154131
1490	6489	0.424181	0.42505	0.000868797
1491	6490	0.423978	0.423639	0.000338799
1492	6491	0.440149	0.438449	0.00169989
1493	6492	0.475771	0.473719	0.00205178
1494	6493	0.530735	0.530338	0.000397289
1495	6494	0.600071	0.602239	0.00216785
1496	6495	0.675338	0.677655	0.00231714
1497	6496	0.748186	0.747776	0.000409864
1498	6497	0.812877	0.811139	0.00173773
1499	6498	0.866598	0.866384	0.000214436
1500	6499	0.908604	0.909393	0.000789422
1501	6500	0.9393	0.94229	0.00298953
1502	6501	0.95964	0.962849	0.00320883
1503	6502	0.970834	0.974781	0.00394739
1504	6503	0.974257	0.978333	0.00407569
1505	6504	0.971428	0.974142	0.00271372
1506	6505	0.964041	0.965865	0.00182407
1507	6506	0.954037	0.954573	0.000536097
1508	6507	0.94372	0.944548	0.000827603
1509	6508	0.935867	0.935314	0.000552695
1510	6509	0.933674	0.931455	0.00221948
1511	6510	0.940312	0.937396	0.00291618
1512	6511	0.958006	0.954333	0.00367339
1513	6512	0.986877	0.983951	0.00292631
1514	6513	1.02399	1.02288	0.00110993
1515	6514	1.06336	1.06438	0.00102462
1516	6515	1.09786	1.10017	0.00231357
1517	6516	1.12255	1.12634	0.00379277
1518	6517	1.13631	1.14	0.00369321
1519	6518	1.14109	1.1422	0.00111354
1520	6519	1.14015	1.14195	0.00180354
1521	6520	1.13679	1.13735	0.000555917
1522	6521	1.1337	1.13173	0.00197348
1523	6522	1.13278	1.12989	0.00289281
1524	6523	1.13504	1.1333	0.00174107
1525	6524	1.14054	1.13821	0.00233082
1526	6525	1.14846	1.14791	0.000550706
1527	6526	1.15722	1.15536	0.00186284
1528	6527	1.16453	1.16474	0.000205671
1529	6528	1.16732	1.16834	0.00101913
1530	6529	1.1618	1.16486	0.00305641
1531	6530	1.14436	1.15002	0.00565928
1532	6531	1.11373	1.12031	0.00657838
1533	6532	1.07232	1.074	0.00167828
1534	6533	1.02491	1.02464	0.000268327
1535	6534	0.976215	0.973445	0.00277001
1536	6535	0.92959	0.928931	0.000659068
1537	6536	0.88696	0.885832	0.00112751
1538	6537	0.849062	0.847968	0.00109379
1539	6538	0.815736	0.813805	0.00193104
1540	6539	0.786181	0.785676	0.000505201
1541	6540	0.75925	0.760261	0.00101079
1542	6541	0.733768	0.735468	0.00170022
1543	6542	0.708822	0.710657	0.0018348
1544	6543	0.683983	0.685889	0.00190609
1545	6544	0.659401	0.661079	0.00167789
1546	6545	0.635849	0.637191	0.00134235
1547	6546	0.61481	0.615526	0.000716224
1548	6547	0.598647	0.598492	0.000155202
1549	6548	0.590719	0.589441	0.00127777
1550	6549	0.59505	0.592703	0.0023468
1551	6550	0.61506	0.61259	0.00246956
1552	6551	0.651608	0.650366	0.00124231
1553	6552	0.701812	0.702222	0.000410288
1554	6553	0.760103	0.760805	0.000701789
1555	6554	0.820653	0.820196	0.000457071
1556	6555	0.879099	0.878276	0.000822968
1557	6556	0.93287	0.933383	0.00051346
1558	6557	0.98072	0.981836	0.00111592
1559	6558	1.02216	1.02356	0.00139571
1560	6559	1.05708	1.05918	0.0020953
1561	6560	1.08552	1.08481	0.000708559
1562	6561	1.10766	1.10898	0.00131692
1563	6562	1.12386	1.12602	0.00215825
1564	6563	1.13477	1.13658	0.00180736
1565	6564	1.14136	1.14077	0.000586708
1566	6565	1.14514	1.14177	0.00336718
1567	6566	1.1482	1.14807	0.000133602
1568	6567	1.15312	1.14769	0.00542764
1569	6568	1.1625	1.15882	0.00368459
1570	6569	1.17799	1.17346	0.00453496
1571	6570	1.19906	1.1942	0.00486288
1572	6571	1.22205	1.21932	0.0027281
1573	6572	1.24051	1.24047	4.39047e-05
1574	6573	1.24759	1.25053	0.00293599
1575	6574	1.23924	1.2437	0.0044615
1576	6575	1.21556	1.21981	0.00424955
1577	6576	1.17953	1.182	0.00246582
1578	6577	1.13521	1.13688	0.00167465
1579	6578	1.08636	1.08459	0.00177025
1580	6579	1.03603	1.0348	0.00123398
1581	6580	0.986437	0.985078	0.00135918
1582	6581	0.939102	0.93467	0.0044324
1583	6582	0.894881	0.893864	0.00101704
1584	6583	0.853995	0.854031	3.64597e-05
1585	6584	0.815993	0.816752	0.000758822
1586	6585	0.779795	0.779995	0.000199997
1587	6586	0.743984	0.745631	0.00164698
1588	6587	0.707394	0.709473	0.00207881
1589	6588	0.669748	0.671541	0.00179339
1590	6589	0.631903	0.633043	0.00113967
1591	6590	0.595551	0.596088	0.000536585
1592	6591	0.562752	0.563003	0.000251102
1593	6592	0.535727	0.535846	0.000119244
1594	6593	0.516956	0.516837	0.000119305
1595	6594	0.509299	0.508742	0.000557364
1596	6595	0.515792	0.514744	0.00104844
1597	6596	0.538789	0.537727	0.00106232
1598	6597	0.57857	0.578345	0.000224574
1599	6598	0.632394	0.633332	0.000938146
1600	6599	0.695073	0.696001	0.000927922
1601	6600	0.760792	0.760346	0.000446239
1602	6601	0.82473	0.823168	0.00156249
1603	6602	0.88362	0.882708	0.00091239
1604	6603	0.935477	0.936333	0.000855786
1605	6604	0.979113	0.981076	0.00196275
1606	6605	1.01385	1.01769	0.00383928
1607	6606	1.03948	1.04247	0.00298772
1608	6607	1.05639	1.05904	0.00265177
1609	6608	1.06549	1.06773	0.00224307
1610	6609	1.06822	1.06937	0.00114538
1611	6610	1.0664	1.06787	0.00147256
1612	6611	1.06225	1.06286	0.000607381
1613	6612	1.05836	1.05608	0.002279
1614	6613	1.0576	1.05589	0.00171104
1615	6614	1.06279	1.06001	0.00277752
1616	6615	1.07601	1.07029	0.00572036
1617	6616	1.0978	1.09434	0.00345815
1618	6617	1.12619	1.12358	0.00261172
1619	6618	1.15613	1.15701	0.000876117
1620	6619	1.18036	1.18124	0.000883919
1621	6620	1.19227	1.19632	0.00404591
1622	6621	1.18899	1.19363	0.00463597
1623	6622	1.17192	1.17053	0.0013854
1624	6623	1.14495	1.14365	0.00130164
1625	6624	1.11248	1.11225	0.000229899
1626	6625	1.07831	1.07705	0.00125706
1627	6626	1.0453	1.04377	0.00153094
1628	6627	1.01534	1.0143	0.00104019
1629	6628	0.989392	0.986421	0.00297128
1630	6629	0.967479	0.966533	0.00094573
1631	6630	0.94859	0.949305	0.000715197
1632	6631	0.93074	0.932745	0.00200494
1633	6632	0.911244	0.914337	0.00309283
1634	6633	0.887384	0.891718	0.00433377
1635	6634	0.85742	0.861942	0.00452205
1636	6635	0.821535	0.823601	0.00206593
1637	6636	0.781921	0.781976	5.50875e-05
1638	6637	0.741861	0.741468	0.000392636
1639	6638	0.704702	0.703464	0.00123791
1640	6639	0.673389	0.671791	0.00159792
1641	6640	0.650441	0.648858	0.00158293
1642	6641	0.637914	0.63652	0.00139352
1643	6642	0.637145	0.636199	0.000945639
1644	6643	0.648343	0.648155	0.000187811
1645	6644	0.670382	0.670891	0.000508696
1646	6645	0.701052	0.701867	0.000814925
1647	6646	0.737716	0.738228	0.000511523
1648	6647	0.778024	0.777854	0.00016988
1649	6648	0.820381	0.819528	0.000852643
1650	6649	0.864057	0.862782	0.00127476
1651	6650	0.908877	0.908185	0.000691598
1652	6651	0.954513	0.953921	0.000591738
1653	6652	0.999658	0.999101	0.00055737
1654	6653	1.0419	1.04171	0.000191068
1655	6654	1.07867	1.08245	0.0037811
1656	6655	1.10835	1.11113	0.00277937
1657	6656	1.13078	1.13054	0.00023948
1658	6657	1.14698	1.14934	0.00236457
1659	6658	1.15877	1.15883	6.0462e-05
1660	6659	1.16834	1.16613	0.00220894
1661	6660	1.17789	1.17442	0.0034704
1662	6661	1.18926	1.183	0.0062561
1663	6662	1.20359	1.19949	0.00409845
1664	6663	1.22101	1.21671	0.00430279
1665	6664	1.24048	1.23598	0.00449712
1666	6665	1.25978	1.25617	0.00360902
1667	6666	1.27558	1.27242	0.00315872
1668	6667	1.28375	1.28392	0.000165901
1669	6668	1.28008	1.28183	0.00175357
1670	6669	1.2617	1.26517	0.00346795
1671	6670	1.22855	1.23075	0.00220188
1672	6671	1.18355	1.18558	0.00203423
1673	6672	1.13109	1.13208	0.000988207
1674	6673	1.0753	1.0753	3.16334e-06
1675	6674	1.01923	1.01753	0.00169845
1676	6675	0.964772	0.959417	0.00535498
1677	6676	0.912838	0.910498	0.00233952
1678	6677	0.863588	0.863323	0.000264924
1679	6678	0.816667	0.817431	0.00076436
1680	6679	0.771477	0.771024	0.000453107
1681	6680	0.72746	0.728097	0.000637265
1682	6681	0.684341	0.685284	0.000942683
1683	6682	0.642237	0.643238	0.00100081
1684	6683	0.601643	0.602645	0.00100182
1685	6684	0.563349	0.564426	0.0010774
1686	6685	0.5284	0.529539	0.001139
1687	6686	0.498155	0.499334	0.00117912
1688	6687	0.474467	0.475465	0.000997713
1689	6688	0.459894	0.460294	0.000400186
1690	6689	0.457763	0.457209	0.000553832
1691	6690	0.471682	0.470257	0.00142503
1692	6691	0.504121	0.502824	0.00129731
1693	6692	0.554494	0.554747	0.000252861
1694	6693	0.618362	0.620177	0.00181513
1695	6694	0.688868	0.690106	0.00123806
1696	6695	0.759206	0.758347	0.000859068
1697	6696	0.824225	0.822545	0.00168042
1698	6697	0.880735	0.879638	0.00109669
1699	6698	0.927147	0.928851	0.0017045
1700	6699	0.963001	0.965827	0.00282615
1701	6700	0.988608	0.992387	0.00377868
1702	6701	1.00479	1.00801	0.00321708
1703	6702	1.0127	1.01546	0.00276417
1704	6703	1.01376	1.01616	0.00239905
1705	6704	1.00962	1.01146	0.00184476
1706	6705	1.00222	0.999973	0.00224661
1707	6706	0.99391	0.99422	0.000310133
1708	6707	0.98748	0.986188	0.00129186
1709	6708	0.986053	0.983705	0.00234787
1710	6709	0.992605	0.988952	0.00365269
1711	6710	1.00914	1.00387	0.00526764
1712	6711	1.03572	1.03189	0.00382545
1713	6712	1.0696	1.0686	0.000996815
1714	6713	1.10491	1.10589	0.000979073
1715	6714	1.1342	1.13933	0.00513372
1716	6715	1.15187	1.15673	0.00486232
1717	6716	1.15647	1.16114	0.00466569
1718	6717	1.15019	1.15026	7.12111e-05
1719	6718	1.13681	1.13726	0.000452204
1720	6719	1.12018	1.12097	0.000790836
1721	6720	1.10348	1.10369	0.000211223
1722	6721	1.08904	1.08714	0.00189666
1723	6722	1.07826	1.07503	0.00322753
1724	6723	1.07159	1.06905	0.0025357
1725	6724	1.06842	1.06447	0.00394612
1726	6725	1.0671	1.06751	0.000410749
1727	6726	1.06501	1.06684	0.00182665
1728	6727	1.05876	1.06228	0.00352219
1729	6728	1.04476	1.04911	0.00435377
1730	6729	1.02043	1.02497	0.00454162
1731	6730	0.985762	0.988994	0.0032323
1732	6731	0.943742	0.944576	0.000834073
1733	6732	0.898869	0.899037	0.000168154
1734	6733	0.855344	0.854497	0.000846814
1735	6734	0.816275	0.814982	0.00129293
1736	6735	0.783652	0.780289	0.00336269
1737	6736	0.758477	0.756951	0.00152553
1738	6737	0.740836	0.740244	0.000592331
1739	6738	0.729969	0.73024	0.000271162
1740	6739	0.724452	0.725562	0.00110975
1741	6740	0.722518	0.724259	0.00174141
1742	6741	0.72249	0.724464	0.00197431
1743	6742	0.723207	0.725093	0.00188569
1744	6743	0.724386	0.725766	0.00138032
1745	6744	0.726884	0.727406	0.000522185
1746	6745	0.732828	0.73211	0.000718232
1747	6746	0.745469	0.743208	0.00226147
1748	6747	0.768308	0.76495	0.00335777
1749	6748	0.803175	0.800018	0.00315665
1750	6749	0.848369	0.846942	0.00142731
1751	6750	0.899043	0.898501	0.000541693
1752	6751	0.94978	0.95098	0.00119993
1753	6752	0.996802	0.998507	0.00170491
1754	6753	1.03846	1.03975	0.00129373
1755	6754	1.07466	1.07714	0.00247689
1756	6755	1.1061	1.10649	0.000393901
1757	6756	1.1337	1.13364	5.63765e-05
1758	6757	1.15828	1.158	0.000283667
1759	6758	1.18043	1.17878	0.00165095
1760	6759	1.20051	1.19878	0.00173113
1761	6760	1.21879	1.21674	0.00205174
1762	6761	1.23552	1.22921	0.00631361
1763	6762	1.2511	1.24654	0.00456022
1764	6763	1.26613	1.26042	0.00571388
1765	6764	1.28123	1.27524	0.00598848
1766	6765	1.29643	1.29014	0.00629415
1767	6766	1.30986	1.30645	0.00340693
1768	6767	1.31696	1.31441	0.00254999
1769	6768	1.3121	1.31528	0.0031834
1770	6769	1.29193	1.29694	0.00501217
1771	6770	1.25706	1.25935	0.00229249
1772	6771	1.21077	1.21261	0.00183897
1773	6772	1.15686	1.15906	0.00219997
1774	6773	1.0986	1.09928	0.000684502
1775	6774	1.03843	1.03912	0.000690316
1776	6775	0.97805	0.975261	0.00278942
1777	6776	0.91866	0.918341	0.000318925
1778	6777	0.861068	0.859896	0.00117234
1779	6778	0.805805	0.804415	0.00139009
1780	6779	0.753183	0.751677	0.00150586
1781	6780	0.703323	0.702963	0.000360249
1782	6781	0.6562	0.656468	0.000268396
1783	6782	0.61172	0.612476	0.00075594
1784	6783	0.56987	0.571083	0.00121302
1785	6784	0.53092	0.532412	0.0014922
1786	6785	0.495536	0.497203	0.00166718
1787	6786	0.464794	0.466587	0.00179258
1788	6787	0.440213	0.441915	0.00170193
1789	6788	0.423928	0.425137	0.00120899
1790	6789	0.418909	0.419064	0.000154688
1791	6790	0.428909	0.427648	0.00126085
1792	6791	0.457554	0.455373	0.00218096
1793	6792	0.506191	0.5049	0.00129061
1794	6793	0.5716	0.572961	0.00136127
1795	6794	0.646149	0.64892	0.00277091
1796	6795	0.720955	0.721663	0.000708478
1797	6796	0.789137	0.787527	0.00161003
1798	6797	0.846883	0.845885	0.000998468
1799	6798	0.892849	0.892961	0.000111989
1800	6799	0.927161	0.929882	0.00272139
1801	6800	0.950676	0.954243	0.00356682
1802	6801	0.964579	0.968504	0.0039253
1803	6802	0.970222	0.973677	0.00345477
1804	6803	0.969087	0.972237	0.00314964
1805	6804	0.962807	0.964803	0.00199643
1806	6805	0.953222	0.955112	0.00189034
1807	6806	0.942491	0.943484	0.000993153
1808	6807	0.933217	0.93314	7.67867e-05
1809	6808	0.928476	0.926827	0.00164897
1810	6809	0.931544	0.928529	0.00301457
1811	6810	0.94513	0.941365	0.00376472
1812	6811	0.970256	0.967393	0.00286339
1813	6812	1.00517	1.00362	0.00155478
1814	6813	1.0449	1.04506	0.000157902
1815	6814	1.08239	1.0833	0.000913165
1816	6815	1.11161	1.11611	0.0044974
1817	6816	1.13006	1.13491	0.00485126
1818	6817	1.13877	1.14147	0.00270002
1819	6818	1.14065	1.14154	0.000890129
1820	6819	1.13905	1.13814	0.000909795
1821	6820	1.13686	1.13665	0.000212985
1822	6821	1.13625	1.13411	0.00213754
1823	6822	1.13851	1.13606	0.00244574
1824	6823	1.14398	1.14263	0.00134692
1825	6824	1.15214	1.15124	0.000904185
1826	6825	1.16169	1.15667	0.00502373
1827	6826	1.17063	1.16688	0.00375376
1828	6827	1.17625	1.1769	0.000645238
1829	6828	1.17505	1.1776	0.00254705
1830	6829	1.16312	1.16785	0.00472918
1831	6830	1.1379	1.14363	0.00573384
1832	6831	1.10032	1.10457	0.00424916
1833	6832	1.05454	1.05693	0.00238665
1834	6833	1.00556	1.00356	0.00200334
1835	6834	0.957316	0.955431	0.00188502
1836	6835	0.912268	0.911329	0.000938901
1837	6836	0.87155	0.870469	0.0010809
1838	6837	0.835298	0.834714	0.00058363
1839	6838	0.802925	0.802314	0.000610834
1840	6839	0.773412	0.774144	0.00073219
1841	6840	0.745621	0.747045	0.00142374
1842	6841	0.718595	0.720279	0.00168355
1843	6842	0.691788	0.69358	0.00179195
1844	6843	0.665179	0.666902	0.00172345
1845	6844	0.63931	0.640786	0.00147553
1846	6845	0.615327	0.616349	0.00102227
1847	6846	0.595123	0.595453	0.000329898
1848	6847	0.581533	0.580897	0.000635802
1849	6848	0.578287	0.576544	0.00174278
1850	6849	0.589293	0.586889	0.00240367
1851	6850	0.616981	0.61506	0.00192136
1852	6851	0.660514	0.660233	0.000281454
1853	6852	0.715565	0.716455	0.000889945
1854	6853	0.776187	0.776473	0.000285915
1855	6854	0.837062	0.836182	0.000879879
1856	6855	0.894566	0.893067	0.00149893
1857	6856	0.946666	0.947308	0.000642244
1858	6857	0.992384	0.993311	0.000927002
1859	6858	1.03132	1.03308	0.00176377
1860	6859	1.06338	1.06641	0.00303219
1861	6860	1.08864	1.09117	0.00253121
1862	6861	1.10741	1.10954	0.00212989
1863	6862	1.12023	1.12144	0.00120805
1864	6863	1.12795	1.12803	7.99515e-05
1865	6864	1.13189	1.12953	0.00235836
1866	6865	1.13388	1.13354	0.000338574
1867	6866	1.13636	1.13338	0.00298243
1868	6867	1.14207	1.13942	0.00264613
1869	6868	1.15344	1.14944	0.00399877
1870	6869	1.17146	1.1685	0.00296343
1871	6870	1.19459	1.19179	0.00279629
1872	6871	1.21809	1.21714	0.000946924
1873	6872	1.23495	1.23604	0.00109483
1874	6873	1.23883	1.24301	0.00418018
1875	6874	1.22693	1.23108	0.00414699
1876	6875	1.20044	1.20312	0.00267756
1877	6876	1.16293	1.16468	0.00174907
1878	6877	1.11849	1.1202	0.00171384
1879	6878	1.07076	1.06921	0.0015492
1880	6879	1.02252	1.02227	0.000245019
1881	6880	0.975767	0.974314	0.00145325
1882	6881	0.931794	0.930623	0.00117073
1883	6882	0.891203	0.890222	0.000980612
1884	6883	0.853898	0.853854	4.35798e-05
1885	6884	0.819046	0.820252	0.00120604
1886	6885	0.785207	0.78584	0.00063307
1887	6886	0.750784	0.752984	0.00220036
1888	6887	0.714732	0.716938	0.00220636
1889	6888	0.677163	0.678846	0.00168342
1890	6889	0.639385	0.640275	0.000889666
1891	6890	0.603428	0.603648	0.000220001
1892	6891	0.571561	0.57153	3.09282e-05
1893	6892	0.546157	0.54598	0.000177025
1894	6893	0.529814	0.52939	0.00042425
1895	6894	0.525394	0.524565	0.000828597
1896	6895	0.535638	0.534557	0.00108103
1897	6896	0.562178	0.561403	0.000775006
1898	6897	0.604343	0.604549	0.000206237
1899	6898	0.658762	0.6597	0.00093766
1900	6899	0.720353	0.720753	0.000399875
1901	6900	0.783986	0.783045	0.000941467
1902	6901	0.845632	0.844178	0.00145424
1903	6902	0.902568	0.901051	0.00151734
1904	6903	0.953021	0.953892	0.000870647
1905	6904	0.995757	0.997894	0.00213657
1906	6905	1.02994	1.03274	0.0028023
1907	6906	1.05524	1.05854	0.00329599
1908	6907	1.07197	1.07524	0.00327352
1909	6908	1.0811	1.08278	0.00168135
1910	6909	1.08411	1.07964	0.0044694
1911	6910	1.08294	1.08357	0.000630756
1912	6911	1.07992	1.07912	0.000800418
1913	6912	1.07771	1.07502	0.00269367
1914	6913	1.07916	1.07592	0.00323804
1915	6914	1.0868	1.0828	0.00399625
1916	6915	1.10228	1.0981	0.00418208
1917	6916	1.12542	1.12097	0.00444805
1918	6917	1.15346	1.15125	0.0022126
1919	6918	1.1807	1.18152	0.000816975
1920	6919	1.19984	1.20013	0.000293687
1921	6920	1.20506	1.21051	0.00544765
1922	6921	1.19461	1.19814	0.00352797
1923	6922	1.17077	1.17439	0.00361545
1924	6923	1.13783	1.13717	0.000662197
1925	6924	1.10022	1.10038	0.000164011
1926	6925	1.06159	1.06061	0.00098459
1927	6926	1.02457	1.02373	0.000838863
1928	6927	0.990822	0.986194	0.00462771
1929	6928	0.961096	0.959475	0.001621
1930	6929	0.935195	0.934773	0.000422355
1931	6930	0.911963	0.912858	0.000895268
1932	6931	0.889394	0.892008	0.00261426
1933	6932	0.865022	0.867719	0.0026973
1934	6933	0.836661	0.840857	0.00419641
1935	6934	0.803328	0.806876	0.00354838
1936	6935	0.76583	0.767086	0.00125628
1937	6936	0.726507	0.726832	0.000325385
1938	6937	0.688375	0.687716	0.00065881
1939	6938	0.654432	0.653322	0.00110968
1940	6939	0.627445	0.626136	0.00130865
1941	6940	0.609978	0.608597	0.00138109
1942	6941	0.604253	0.603007	0.00124573
1943	6942	0.611696	0.610903	0.000793192
1944	6943	0.632347	0.632293	5.36337e-05
1945	6944	0.664608	0.665191	0.000582784
1946	6945	0.705655	0.706263	0.000608297
1947	6946	0.752315	0.752256	5.93943e-05
1948	6947	0.801864	0.80098	0.000883981
1949	6948	0.852394	0.851173	0.00122125
1950	6949	0.90269	0.900612	0.00207802
1951	6950	0.951768	0.951354	0.000414397
1952	6951	0.998298	0.999192	0.000893573
1953	6952	1.04039	1.04181	0.00141608
1954	6953	1.07608	1.07835	0.00227379
1955	6954	1.1041	1.10612	0.00202174
1956	6955	1.12434	1.12618	0.00183898
1957	6956	1.13776	1.13709	0.00067052
1958	6957	1.1461	1.1476	0.00150105
1959	6958	1.15161	1.15218	0.000573249
1960	6959	1.15675	1.15479	0.00196499
1961	6960	1.16389	1.16169	0.00219928
1962	6961	1.17483	1.17108	0.00375135
1963	6962	1.19044	1.18595	0.00448694
1964	6963	1.21017	1.20648	0.00369042
1965	6964	1.23176	1.22503	0.00672551
1966	6965	1.25119	1.2501	0.00109159
1967	6966	1.2632	1.2642	0.000996971
1968	6967	1.26269	1.26391	0.00121653
1969	6968	1.24664	1.25021	0.00356576
1970	6969	1.21544	1.21943	0.00398717
1971	6970	1.17242	1.17567	0.00325171
1972	6971	1.12216	1.12346	0.00130011
1973	6972	1.06885	1.06991	0.00105921
1974	6973	1.0156	1.01462	0.000983756
1975	6974	0.964408	0.962663	0.00174511
1976	6975	0.916271	0.913819	0.00245223
1977	6976	0.87137	0.871265	0.000104508
1978	6977	0.829217	0.829612	0.00039504
1979	6978	0.788881	0.788002	0.000878794
1980	6979	0.749314	0.749814	0.000500079
1981	6980	0.709744	0.711057	0.00131273
1982	6981	0.669983	0.671451	0.00146827
1983	6982	0.630523	0.631723	0.00119951
1984	6983	0.59242	0.593333	0.000912959
1985	6984	0.557108	0.557854	0.000746039
1986	6985	0.526319	0.52695	0.000630545
1987	6986	0.502183	0.502615	0.000432318
1988	6987	0.487403	0.487353	5.02772e-05
1989	6988	0.48527	0.48447	0.000800109
1990	6989	0.499095	0.49777	0.00132461
1991	6990	0.530823	0.529906	0.000917437
1992	6991	0.579413	0.579917	0.000504497
1993	6992	0.640475	0.642061	0.00158563
1994	6993	0.707797	0.708506	0.000709336
1995	6994	0.775454	0.774342	0.00111229
1996	6995	0.838992	0.837371	0.00162123
1997	6996	0.895524	0.894293	0.00123142
1998	6997	0.943361	0.94505	0.00168912
[truncated: 2,700 more rows]

## Sheet: Fig3c_left
	Time Steps	true	test	prediction error
0	4999	0.983004	0.98635	0.00334633
1	5000	0.977379	0.980004	0.00262514
2	5001	0.968463	0.970143	0.00167951
3	5002	0.958475	0.958867	0.00039167
4	5003	0.95009	0.948726	0.00136362
5	5004	0.946399	0.942816	0.00358345
6	5005	0.950554	0.944556	0.00599825
7	5006	0.96501	0.956996	0.00801386
8	5007	0.990511	0.981654	0.00885705
9	5008	1.0251	1.01735	0.00775314
10	5009	1.06361	1.05936	0.00425104
11	5010	1.09887	1.09946	0.000590752
12	5011	1.12482	1.12902	0.00419962
13	5012	1.13919	1.14401	0.00481989
14	5013	1.14336	1.14662	0.00325801
15	5014	1.14055	1.14153	0.000976249
16	5015	1.1343	1.13311	0.00118744
17	5016	1.12763	1.12479	0.00283747
18	5017	1.12279	1.11879	0.00400418
19	5018	1.12112	1.11651	0.0046134
20	5019	1.12301	1.11832	0.00469122
21	5020	1.12792	1.12369	0.00422649
22	5021	1.13443	1.13121	0.00322035
23	5022	1.1403	1.13863	0.0016743
24	5023	1.14255	1.14293	0.000382499
25	5024	1.1375	1.14047	0.00297258
26	5025	1.12152	1.12694	0.00542163
27	5026	1.09287	1.09929	0.00641597
28	5027	1.05326	1.05862	0.00535918
29	5028	1.00715	1.01051	0.00336473
30	5029	0.959367	0.961146	0.00177884
31	5030	0.913603	0.914239	0.00063626
32	5031	0.872105	0.871891	0.000213837
33	5032	0.835902	0.8351	0.000802278
34	5033	0.805054	0.804089	0.000964688
35	5034	0.778871	0.778252	0.00061916
36	5035	0.75617	0.756316	0.00014573
37	5036	0.735585	0.736697	0.00111154
38	5037	0.715908	0.717914	0.00200584
39	5038	0.696379	0.698991	0.00261204
40	5039	0.676881	0.67968	0.00279902
41	5040	0.65804	0.66055	0.00251002
42	5041	0.641308	0.642991	0.00168308
43	5042	0.629119	0.629294	0.000174629
44	5043	0.62496	0.622886	0.00207443
45	5044	0.632936	0.62824	0.00469623
46	5045	0.656307	0.649758	0.00654925
47	5046	0.695378	0.689075	0.00630268
48	5047	0.746588	0.74248	0.0041079
49	5048	0.804067	0.802185	0.00188246
50	5049	0.862237	0.861345	0.000891626
51	5050	0.917312	0.916778	0.000533958
52	5051	0.967349	0.967177	0.000172187
53	5052	1.01164	1.01178	0.000139306
54	5053	1.05009	1.05046	0.000374501
55	5054	1.08287	1.08335	0.00048099
56	5055	1.11017	1.11071	0.000538645
57	5056	1.13219	1.13266	0.000472435
58	5057	1.14924	1.14947	0.0002272
59	5058	1.16182	1.16161	0.000210145
60	5059	1.17077	1.16983	0.000939747
61	5060	1.17744	1.1754	0.00204351
62	5061	1.18376	1.18023	0.00352527
63	5062	1.1921	1.18686	0.00524362
64	5063	1.20461	1.19798	0.00663369
65	5064	1.22203	1.21521	0.00682049
66	5065	1.24235	1.23742	0.00492946
67	5066	1.26033	1.25937	0.000961794
68	5067	1.26909	1.27248	0.00339217
69	5068	1.2634	1.26901	0.0056147
70	5069	1.24192	1.24684	0.00492478
71	5070	1.20675	1.20951	0.00275744
72	5071	1.16159	1.16244	0.000845978
73	5072	1.11027	1.11018	9.25937e-05
74	5073	1.05602	1.05595	6.79066e-05
75	5074	1.00129	1.00178	0.000487044
76	5075	0.947831	0.948902	0.00107076
77	5076	0.896798	0.898177	0.00137856
78	5077	0.848798	0.850186	0.00138828
79	5078	0.803921	0.805204	0.00128338
80	5079	0.761739	0.763099	0.00136032
81	5080	0.72141	0.723171	0.00176064
82	5081	0.681993	0.684352	0.00235935
83	5082	0.642954	0.645767	0.00281347
84	5083	0.604561	0.607454	0.0028928
85	5084	0.567873	0.570586	0.0027134
86	5085	0.534448	0.536966	0.00251796
87	5086	0.506129	0.508451	0.00232168
88	5087	0.485098	0.486933	0.00183459
89	5088	0.474078	0.474788	0.000709744
90	5089	0.476368	0.475268	0.0011
91	5090	0.495251	0.492284	0.00296736
92	5091	0.532492	0.528954	0.00353819
93	5092	0.586532	0.58486	0.00167156
94	5093	0.652106	0.653881	0.00177472
95	5094	0.722116	0.726213	0.00409707
96	5095	0.790184	0.794119	0.00393548
97	5096	0.85198	0.854884	0.00290422
98	5097	0.90516	0.907848	0.0026883
99	5098	0.948715	0.95176	0.00304488
100	5099	0.98241	0.98587	0.00346029
101	5100	1.0065	1.01022	0.00371698
102	5101	1.02166	1.02529	0.00363181
103	5102	1.02894	1.03218	0.00323838
104	5103	1.02976	1.03231	0.00254756
105	5104	1.02584	1.02749	0.00165351
106	5105	1.01924	1.01972	0.000479545
107	5106	1.01241	1.01138	0.00103048
108	5107	1.00821	1.00526	0.00295041
109	5108	1.00972	1.00456	0.00516042
110	5109	1.01965	1.01244	0.00720713
111	5110	1.03945	1.03103	0.00841504
112	5111	1.06825	1.06033	0.00792152
113	5112	1.10202	1.09698	0.00504292
114	5113	1.13393	1.13373	0.000202411
115	5114	1.15676	1.16117	0.00441102
116	5115	1.16634	1.17252	0.00618192
117	5116	1.16272	1.16786	0.00513927
118	5117	1.14896	1.15164	0.00268184
119	5118	1.12907	1.12941	0.000342358
120	5119	1.10681	1.10534	0.00147358
121	5120	1.08519	1.08251	0.00267644
122	5121	1.06629	1.06293	0.00335719
123	5122	1.0513	1.04764	0.00365885
124	5123	1.04041	1.03698	0.00343006
125	5124	1.03276	1.03013	0.00262561
126	5125	1.02644	1.02529	0.00114632
127	5126	1.01856	1.0196	0.00103832
128	5127	1.0057	1.00932	0.00361694
129	5128	0.984736	0.990796	0.00605971
130	5129	0.954313	0.961576	0.00726324
131	5130	0.915863	0.922539	0.00667643
132	5131	0.873045	0.877786	0.00474087
133	5132	0.830073	0.832414	0.00234098
134	5133	0.79052	0.790518	2.16738e-06
135	5134	0.757017	0.755048	0.00196919
136	5135	0.731321	0.728023	0.00329784
137	5136	0.714341	0.710531	0.00381006
138	5137	0.70608	0.702592	0.00348751
139	5138	0.705638	0.703125	0.00251313
140	5139	0.711402	0.710179	0.00122308
141	5140	0.721442	0.721435	6.76568e-06
142	5141	0.734001	0.734817	0.000815896
143	5142	0.747961	0.748983	0.00102246
144	5143	0.763228	0.763667	0.000438517
145	5144	0.780941	0.779917	0.00102363
146	5145	0.80337	0.800104	0.00326564
147	5146	0.833118	0.827471	0.00564719
148	5147	0.871426	0.864545	0.00688065
149	5148	0.916562	0.910586	0.00597552
150	5149	0.964209	0.960626	0.00358335
151	5150	1.00978	1.00854	0.00123574
152	5151	1.05031	1.05058	0.000267623
153	5152	1.08487	1.08555	0.000681649
154	5153	1.11393	1.11425	0.000315538
155	5154	1.13872	1.13817	0.00055371
156	5155	1.16062	1.15913	0.00148887
157	5156	1.18081	1.1785	0.00231378
158	5157	1.20008	1.19719	0.00288757
159	5158	1.21883	1.21558	0.00324855
160	5159	1.23716	1.2337	0.00345639
161	5160	1.255	1.25139	0.00360709
162	5161	1.2722	1.26845	0.00374641
163	5162	1.28849	1.28467	0.00381664
164	5163	1.30307	1.29962	0.00344744
165	5164	1.31388	1.31176	0.00212234
166	5165	1.31696	1.31744	0.000483961
167	5166	1.30749	1.3106	0.00310972
168	5167	1.2828	1.28626	0.00345715
169	5168	1.24404	1.24558	0.00153622
170	5169	1.19492	1.19434	0.000579599
171	5170	1.13949	1.13804	0.00144928
172	5171	1.08096	1.07989	0.00106647
173	5172	1.02149	1.02161	0.000116831
174	5173	0.962415	0.963859	0.00144374
175	5174	0.904539	0.906947	0.0024084
176	5175	0.848348	0.851108	0.00275955
177	5176	0.794166	0.796668	0.00250175
178	5177	0.742232	0.744127	0.00189535
179	5178	0.692721	0.694029	0.00130767
180	5179	0.645763	0.646813	0.00105009
181	5180	0.601474	0.60276	0.00128619
182	5181	0.560036	0.561993	0.00195676
183	5182	0.521821	0.524639	0.00281785
184	5183	0.487532	0.491069	0.00353726
185	5184	0.458303	0.46213	0.00382655
186	5185	0.435814	0.439247	0.00343258
187	5186	0.422459	0.424604	0.00214509
188	5187	0.42147	0.42139	8.04668e-05
189	5188	0.436606	0.433843	0.00276262
190	5189	0.47089	0.466369	0.004521
191	5190	0.524402	0.520967	0.00343466
192	5191	0.592657	0.593599	0.000942252
193	5192	0.667645	0.673418	0.00577334
194	5193	0.74103	0.748478	0.00744814
195	5194	0.806744	0.812911	0.00616693
196	5195	0.861591	0.866629	0.00503794
197	5196	0.904574	0.909504	0.00492953
198	5197	0.936008	0.940875	0.00486686
199	5198	0.956867	0.961568	0.00470101
200	5199	0.968421	0.972812	0.00439074
201	5200	0.972088	0.976008	0.00392
202	5201	0.969401	0.972729	0.00332801
203	5202	0.962052	0.964621	0.00256899
204	5203	0.951971	0.953544	0.0015732
205	5204	0.94145	0.941652	0.000202361
206	5205	0.933242	0.931584	0.00165764
207	5206	0.930503	0.926519	0.00398386
208	5207	0.936384	0.929934	0.00644985
209	5208	0.95318	0.944798	0.00838165
210	5209	0.981232	0.972279	0.00895266
211	5210	1.01795	1.01053	0.00741611
212	5211	1.05761	1.05403	0.00358286
213	5212	1.09308	1.09419	0.00110912
214	5213	1.11907	1.12316	0.00409415
215	5214	1.13416	1.13839	0.00422903
216	5215	1.14012	1.14268	0.00255653
217	5216	1.14018	1.14049	0.000314438
218	5217	1.13762	1.13595	0.00167242
219	5218	1.1352	1.13194	0.0032613
220	5219	1.13485	1.13058	0.00427303
221	5220	1.13759	1.13283	0.0047612
222	5221	1.14354	1.13882	0.00472269
223	5222	1.15192	1.14779	0.00413033
224	5223	1.16121	1.15809	0.00311709
225	5224	1.1692	1.16757	0.00163109
226	5225	1.17294	1.17332	0.000378286
227	5226	1.16875	1.17165	0.00289791
228	5227	1.1529	1.15822	0.00532267
229	5228	1.12371	1.12976	0.00605235
230	5229	1.08322	1.08782	0.00460095
231	5230	1.0361	1.03865	0.00255
232	5231	0.987153	0.988344	0.00119145
233	5232	0.939919	0.940364	0.000445058
234	5233	0.89643	0.896472	4.24526e-05
235	5234	0.857506	0.857316	0.000190235
236	5235	0.82304	0.822906	0.00013373
237	5236	0.792277	0.79253	0.000253119
238	5237	0.764107	0.765014	0.000906558
239	5238	0.737385	0.73903	0.00164543
240	5239	0.711222	0.713496	0.00227425
241	5240	0.685194	0.687848	0.00265381
242	5241	0.659431	0.662174	0.00274326
243	5242	0.634648	0.637181	0.00253343
244	5243	0.612215	0.614176	0.00196147
245	5244	0.594325	0.59519	0.000865081
246	5245	0.584151	0.583242	0.00090896
247	5246	0.585633	0.582441	0.00319232
248	5247	0.602411	0.597271	0.00514049
249	5248	0.635942	0.630478	0.00546356
250	5249	0.684048	0.680344	0.00370375
251	5250	0.741529	0.740221	0.00130805
252	5251	0.802447	0.80234	0.000106555
253	5252	0.862069	0.862	6.89685e-05
254	5253	0.917438	0.917379	5.87733e-05
255	5254	0.967014	0.967275	0.000260717
256	5255	1.01012	1.0108	0.000682393
257	5256	1.04652	1.04761	0.0010864
258	5257	1.07621	1.07756	0.00134633
259	5258	1.09933	1.10076	0.00143259
260	5259	1.11623	1.11749	0.00125806
261	5260	1.12753	1.12836	0.000828855
262	5261	1.1342	1.13431	0.000113282
263	5262	1.1377	1.13673	0.000969015
264	5263	1.14003	1.13762	0.00240506
265	5264	1.14376	1.13952	0.00424324
266	5265	1.1516	1.14552	0.00607754
267	5266	1.16554	1.15824	0.00729857
268	5267	1.18571	1.17863	0.00708095
269	5268	1.20931	1.20459	0.00471644
270	5269	1.23046	1.23008	0.000380015
271	5270	1.24205	1.24614	0.00408592
272	5271	1.23896	1.24524	0.00628494
273	5272	1.22013	1.22564	0.00550622
274	5273	1.18798	1.19119	0.00320625
275	5274	1.14645	1.14759	0.00114308
276	5275	1.0995	1.0995	1.04925e-06
277	5276	1.05041	1.05015	0.000259928
278	5277	1.00165	1.00159	6.06694e-05
279	5278	0.954906	0.955167	0.000261007
280	5279	0.911205	0.911655	0.000450094
281	5280	0.870899	0.871527	0.000627965
282	5281	0.833647	0.834611	0.000963707
283	5282	0.798417	0.80008	0.00166296
284	5283	0.763718	0.766368	0.00264974
285	5284	0.728153	0.731689	0.00353557
286	5285	0.691126	0.694939	0.00381255
287	5286	0.653237	0.656541	0.00330368
288	5287	0.61609	0.618434	0.00234432
289	5288	0.581778	0.583224	0.00144562
290	5289	0.552554	0.553349	0.000795047
291	5290	0.530841	0.531022	0.000180571
292	5291	0.519378	0.51865	0.000727852
293	5292	0.521123	0.51916	0.00196271
294	5293	0.538612	0.53559	0.00302219
295	5294	0.572732	0.569742	0.00299033
296	5295	0.621637	0.620202	0.00143489
297	5296	0.680891	0.681588	0.000696556
298	5297	0.744967	0.746736	0.00176937
299	5298	0.808917	0.810316	0.0013987
300	5299	0.869169	0.869936	0.000766803
301	5300	0.923434	0.924244	0.00080969
302	5301	0.970256	0.971687	0.00143139
303	5302	1.00867	1.01095	0.00228141
304	5303	1.03817	1.04112	0.00295362
305	5304	1.05881	1.06199	0.00317575
306	5305	1.07125	1.07415	0.00290254
307	5306	1.07673	1.07892	0.0021853
308	5307	1.07697	1.07812	0.0011457
309	5308	1.07407	1.07393	0.000141674
310	5309	1.07051	1.06879	0.00172419
311	5310	1.06908	1.06551	0.00356815
312	5311	1.0726	1.0671	0.00549616
313	5312	1.0834	1.07626	0.00714352
314	5313	1.10249	1.09464	0.00785182
315	5314	1.12871	1.12173	0.00697717
316	5315	1.15795	1.15407	0.00387763
317	5316	1.18348	1.18439	0.000912627
318	5317	1.19815	1.2035	0.00535403
319	5318	1.19775	1.20469	0.00693994
320	5319	1.18248	1.18805	0.00557047
321	5320	1.15574	1.15867	0.00292976
322	5321	1.12202	1.12261	0.000587442
323	5322	1.08542	1.08455	0.000866271
324	5323	1.04913	1.04752	0.00161097
325	5324	1.01535	1.01345	0.00189558
326	5325	0.985334	0.983441	0.0018934
327	5326	0.95941	0.957828	0.00158187
328	5327	0.936931	0.936127	0.000804348
329	5328	0.916278	0.916831	0.000552716
330	5329	0.895066	0.897486	0.0024201
331	5330	0.870688	0.875115	0.00442724
332	5331	0.841213	0.84711	0.00589666
333	5332	0.806318	0.812435	0.0061165
334	5333	0.767603	0.772473	0.00487003
335	5334	0.727959	0.730649	0.00269014
336	5335	0.690594	0.690978	0.000384324
337	5336	0.658485	0.656953	0.00153181
338	5337	0.634295	0.631382	0.00291296
339	5338	0.620375	0.616581	0.00379379
340	5339	0.61852	0.614377	0.00414292
341	5340	0.629489	0.625642	0.00384656
342	5341	0.652586	0.649679	0.00290666
343	5342	0.685724	0.684019	0.00170491
344	5343	0.726043	0.725192	0.00085067
345	5344	0.77074	0.770019	0.000721063
346	5345	0.817672	0.816456	0.0012156
347	5346	0.865522	0.863556	0.00196639
348	5347	0.913554	0.910949	0.00260547
349	5348	0.961016	0.958313	0.0027025
350	5349	1.00651	1.00461	0.00189995
351	5350	1.04788	1.04757	0.000311485
352	5351	1.08299	1.08422	0.0012289
353	5352	1.11058	1.11263	0.0020469
354	5353	1.13067	1.13255	0.00187723
355	5354	1.14438	1.14534	0.000962023
356	5355	1.15358	1.15315	0.000432725
357	5356	1.16054	1.1585	0.00203915
358	5357	1.16764	1.16397	0.00367176
359	5358	1.17699	1.17194	0.00505022
360	5359	1.19	1.1841	0.00590428
361	5360	1.20703	1.201	0.00603123
362	5361	1.22706	1.22186	0.00519716
363	5362	1.24756	1.24417	0.00339047
364	5363	1.26453	1.26384	0.000694631
365	5364	1.27309	1.27537	0.00227533
366	5365	1.26872	1.27326	0.0045448
367	5366	1.24894	1.25398	0.00503605
368	5367	1.21451	1.21802	0.00350815
369	5368	1.16895	1.17018	0.00123145
370	5369	1.11678	1.11647	0.000306308
371	5370	1.06202	1.06132	0.000697304
372	5371	1.00759	1.00728	0.000305446
373	5372	0.955267	0.955627	0.000360481
374	5373	0.905872	0.906814	0.000941514
375	5374	0.859461	0.860853	0.00139205
376	5375	0.815519	0.81731	0.00179062
377	5376	0.773217	0.775398	0.0021809
378	5377	0.731743	0.734239	0.00249583
379	5378	0.69062	0.693256	0.00263597
380	5379	0.649898	0.652479	0.00258137
381	5380	0.610164	0.612602	0.00243772
382	5381	0.572417	0.57478	0.00236303
383	5382	0.537962	0.540352	0.00238999
384	5383	0.508423	0.510772	0.00234904
385	5384	0.485899	0.487806	0.0019071
386	5385	0.473158	0.47391	0.000751886
387	5386	0.47361	0.472497	0.00111311
388	5387	0.490626	0.487628	0.00299769
389	5388	0.525986	0.522473	0.00351266
390	5389	0.57819	0.576577	0.00161257
391	5390	0.642265	0.643993	0.00172827
392	5391	0.71156	0.715484	0.00392422
393	5392	0.779964	0.783731	0.00376741
394	5393	0.843032	0.845787	0.00275499
395	5394	0.898018	0.900565	0.00254695
396	5395	0.94347	0.946481	0.00301141
397	5396	0.978863	0.982397	0.00353397
398	5397	1.00435	1.00818	0.00383265
399	5398	1.02062	1.02437	0.00374605
400	5399	1.02875	1.03211	0.00335647
401	5400	1.03013	1.03284	0.00271262
402	5401	1.02647	1.02829	0.00182009
403	5402	1.0198	1.02049	0.000690029
404	5403	1.01257	1.01175	0.000816055
405	5404	1.00765	1.00493	0.00271569
406	5405	1.00817	1.00323	0.00494489
407	5406	1.01687	1.0099	0.00697443
408	5407	1.03535	1.02704	0.00830644
409	5408	1.06305	1.055	0.00805309
410	5409	1.09648	1.09086	0.0056214
411	5410	1.1292	1.12819	0.00101094
412	5411	1.1538	1.15767	0.00387071
413	5412	1.16536	1.17162	0.00626195
414	5413	1.16334	1.16884	0.00549541
415	5414	1.15057	1.15366	0.00309179
416	5415	1.13113	1.13174	0.000614447
417	5416	1.10891	1.10762	0.00128765
418	5417	1.08704	1.08448	0.00256356
419	5418	1.06776	1.06441	0.00334509
420	5419	1.05239	1.04869	0.00369731
421	5420	1.04125	1.0377	0.003551
422	5421	1.03359	1.03078	0.00281008
423	5422	1.02759	1.02619	0.0013993
424	5423	1.02044	1.02115	0.000711833
425	5424	1.00872	1.012	0.00328224
426	5425	0.98923	0.994976	0.0057456
427	5426	0.960279	0.967482	0.00720334
428	5427	0.922878	0.929753	0.00687511
429	5428	0.880452	0.885541	0.00508913
430	5429	0.837262	0.839957	0.00269505
431	5430	0.797053	0.797352	0.000298651
432	5431	0.762626	0.760864	0.00176231
433	5432	0.735872	0.732667	0.00320515
434	5433	0.717815	0.713978	0.00383685
435	5434	0.708563	0.704949	0.00361431
436	5435	0.707295	0.704602	0.00269322
437	5436	0.712433	0.711029	0.00140401
438	5437	0.722017	0.721884	0.000132814
439	5438	0.734211	0.734981	0.000769796
440	5439	0.747782	0.748855	0.00107325
441	5440	0.762495	0.763098	0.000602699
442	5441	0.779346	0.7786	0.000745658
443	5442	0.800505	0.7976	0.0029049
444	5443	0.828649	0.823303	0.00534626
445	5444	0.865388	0.858528	0.00685954
446	5445	0.909514	0.903215	0.00629861
447	5446	0.956992	0.952958	0.00403448
448	5447	1.0031	1.00151	0.00158982
449	5448	1.04455	1.04461	6.49921e-05
450	5449	1.0801	1.08076	0.0006598
451	5450	1.11007	1.11043	0.000360208
452	5451	1.1356	1.13517	0.000430768
453	5452	1.15806	1.15669	0.0013715
454	5453	1.17866	1.17645	0.00221055
455	5454	1.19822	1.19542	0.002798
456	5455	1.21719	1.21399	0.00319799
457	5456	1.23568	1.23229	0.00339368
458	5457	1.25363	1.25007	0.00355841
459	5458	1.2709	1.2672	0.00370014
460	5459	1.28727	1.28345	0.00381676
461	5460	1.30208	1.29852	0.00356009
462	5461	1.31353	1.3111	0.00242695
463	5462	1.31798	1.31796	2.23769e-05
464	5463	1.31059	1.31335	0.00275526
465	5464	1.28817	1.29172	0.00354705
466	5465	1.25129	1.25316	0.00186842
467	5466	1.2034	1.20307	0.000333126
468	5467	1.14859	1.14718	0.00140579
469	5468	1.09023	1.08904	0.00119071
470	5469	1.03063	1.03056	7.3634e-05
471	5470	0.971246	0.972511	0.00126542
472	5471	0.912956	0.915272	0.0023162
473	5472	0.856296	0.859053	0.00275681
474	5473	0.801623	0.804188	0.00256522
475	5474	0.749195	0.751172	0.00197722
476	5475	0.699203	0.700556	0.00135348
477	5476	0.651782	0.652816	0.00103437
478	5477	0.607045	0.608247	0.00120207
479	5478	0.56515	0.566985	0.00183509
480	5479	0.526422	0.529125	0.00270337
481	5480	0.491496	0.494971	0.0034755
482	5481	0.461423	0.465276	0.00385274
483	5482	0.437784	0.441358	0.00357366
484	5483	0.422848	0.425273	0.00242477
485	5484	0.419723	0.420041	0.00031806
486	5485	0.432161	0.429773	0.00238767
487	5486	0.463454	0.459014	0.00444046
488	5487	0.514302	0.510406	0.00389625
489	5488	0.580913	0.581033	0.000120455
490	5489	0.655581	0.660805	0.00522391
491	5490	0.729758	0.737287	0.00752872
492	5491	0.796924	0.80342	0.00649629
493	5492	0.853482	0.858653	0.00517103
494	5493	0.898184	0.903143	0.00495902
495	5494	0.931216	0.936123	0.00490722
496	5495	0.953496	0.958242	0.00474616
497	5496	0.966273	0.970731	0.00445817
498	5497	0.970951	0.974958	0.00400711
499	5498	0.969045	0.972481	0.00343622
500	5499	0.962215	0.964926	0.00271051
501	5500	0.952348	0.954105	0.00175674
502	5501	0.941669	0.942125	0.000456154
503	5502	0.932855	0.93153	0.00132488
504	5503	0.929022	0.925422	0.00359969
505	5504	0.933376	0.927288	0.00608807
506	5505	0.948423	0.940259	0.00816371
507	5506	0.974878	0.96588	0.00899815
508	5507	1.01064	1.00282	0.00782066
509	5508	1.05041	1.04611	0.00430273
510	5509	1.08709	1.08749	0.000401614
511	5510	1.11491	1.11871	0.00379539
512	5511	1.13187	1.13618	0.00430773
513	5512	1.13934	1.1422	0.00285635
514	5513	1.14041	1.14105	0.000642924
515	5514	1.1384	1.13699	0.00140834
516	5515	1.13616	1.1331	0.0030606
517	5516	1.13574	1.13158	0.00415796
518	5517	1.1383	1.13357	0.0047345
519	5518	1.14408	1.13932	0.00476126
520	5519	1.15242	1.14817	0.00424913
521	5520	1.16192	1.15861	0.00331417
522	5521	1.1705	1.16858	0.00192195
523	5522	1.17534	1.17534	4.42979e-06
524	5523	1.17287	1.1753	0.0024331
525	5524	1.15923	1.16422	0.00498741
526	5525	1.13225	1.1383	0.00604758
527	5526	1.09333	1.09823	0.0049037
528	5527	1.04689	1.04968	0.002788
529	5528	0.997873	0.999171	0.00129761
530	5529	0.950038	0.950568	0.00053042
531	5530	0.90565	0.905755	0.000104827
532	5531	0.865695	0.865579	0.000116354
533	5532	0.830195	0.830094	0.000100563
534	5533	0.798482	0.798721	0.000238543
535	5534	0.769494	0.77034	0.000846051
536	5535	0.742088	0.743655	0.00156672
537	5536	0.715343	0.717543	0.00219954
538	5537	0.688774	0.691381	0.00260681
539	5538	0.662432	0.66517	0.00273833
540	5539	0.636938	0.639523	0.00258485
541	5540	0.613531	0.615639	0.00210786
542	5541	0.594229	0.595377	0.00114792
543	5542	0.582005	0.58154	0.000465223
544	5543	0.580689	0.578025	0.00266415
545	5544	0.594099	0.589346	0.00475274
546	5545	0.624282	0.618808	0.0054739
547	5546	0.66983	0.665761	0.00406876
548	5547	0.726016	0.72439	0.00162634
549	5548	0.786864	0.786741	0.000122536
550	5549	0.847291	0.847321	3.02116e-05
551	5550	0.903956	0.903906	5.01059e-05
552	5551	0.955037	0.955248	0.000210818
553	5552	0.999685	1.00032	0.000632588
554	5553	1.03757	1.03864	0.00106672
555	5554	1.06862	1.07001	0.00139146
556	5555	1.09295	1.09446	0.00151021
557	5556	1.1109	1.11227	0.0013691
558	5557	1.12302	1.12404	0.00102499
559	5558	1.13024	1.13057	0.000328913
560	5559	1.13391	1.13327	0.000640515
561	5560	1.13597	1.13391	0.00205984
562	5561	1.1389	1.1351	0.00380356
563	5562	1.14544	1.13975	0.0056931
564	5563	1.15787	1.15071	0.00715714
565	5564	1.17685	1.16951	0.00733675
566	5565	1.20032	1.1948	0.00551686
567	5566	1.22305	1.2215	0.0015534
568	5567	1.23793	1.24108	0.00314558
569	5568	1.23905	1.24513	0.00608397
570	5569	1.22433	1.23028	0.0059471
571	5570	1.19549	1.19935	0.00386432
572	5571	1.1563	1.15789	0.00158725
573	5572	1.11082	1.11101	0.000194536
574	5573	1.06254	1.06224	0.000296181
575	5574	1.01411	1.01394	0.000174877
576	5575	0.967416	0.967504	8.75167e-05
577	5576	0.923621	0.92395	0.000328781
578	5577	0.883229	0.883721	0.000491805
579	5578	0.846036	0.846847	0.000810562
580	5579	0.811118	0.812585	0.00146676
581	5580	0.776998	0.779463	0.00246464
582	5581	0.742142	0.745605	0.00346306
583	5582	0.705681	0.709612	0.00393107
584	5583	0.667934	0.671501	0.00356665
585	5584	0.63035	0.632948	0.00259808
586	5585	0.594996	0.596571	0.00157472
587	5586	0.564138	0.564946	0.000807505
588	5587	0.540166	0.540352	0.000186319
589	5588	0.52573	0.525113	0.000617337
590	5589	0.523734	0.521986	0.00174848
591	5590	0.53685	0.53399	0.00286016
592	5591	0.56643	0.563304	0.00312622
593	5592	0.61134	0.6094	0.00193978
594	5593	0.667768	0.667876	0.000108394
595	5594	0.730431	0.731894	0.00146303
596	5595	0.794262	0.795621	0.00135934
597	5596	0.855416	0.8561	0.000683823
598	5597	0.91135	0.911893	0.000543201
599	5598	0.960417	0.961478	0.00106109
600	5599	1.00149	1.0034	0.00191095
601	5600	1.03384	1.03657	0.00273092
602	5601	1.05729	1.06041	0.00311632
603	5602	1.07231	1.07528	0.00297414
604	5603	1.07996	1.08234	0.00238351
605	5604	1.08184	1.08324	0.00139719
606	5605	1.07994	1.08012	0.000181937
607	5606	1.07667	1.0753	0.00136536
608	5607	1.07473	1.07162	0.00311297
609	5608	1.07697	1.07191	0.00506072
610	5609	1.08585	1.0791	0.00675096
611	5610	1.10277	1.09502	0.00774773
612	5611	1.12718	1.11988	0.00729647
613	5612	1.15578	1.15098	0.00479873
614	5613	1.18242	1.1821	0.000322966
615	5614	1.19979	1.20421	0.00442456
616	5615	1.20264	1.20954	0.00689669
617	5616	1.19004	1.19618	0.00614464
618	5617	1.16479	1.16841	0.0036248
619	5618	1.1313	1.13243	0.00112717
620	5619	1.09389	1.09335	0.000542584
621	5620	1.05601	1.05463	0.00137821
622	5621	1.02013	1.0184	0.00173122
623	5622	0.987739	0.985991	0.00174807
624	5623	0.95942	0.957891	0.00152904
625	5624	0.934799	0.93391	0.000888887
626	5625	0.912536	0.912819	0.000283418
627	5626	0.890471	0.892458	0.00198708
628	5627	0.866075	0.870003	0.00392795
629	5628	0.837253	0.842759	0.005506
630	5629	0.803277	0.809282	0.00600478
631	5630	0.765272	0.770347	0.00507539
632	5631	0.725808	0.728903	0.00309537
633	5632	0.687989	0.688834	0.000844727
634	5633	0.654805	0.653724	0.00108107
635	5634	0.628991	0.626483	0.00250826
636	5635	0.613043	0.609565	0.00347816
637	5636	0.609033	0.605039	0.00399406
638	5637	0.618134	0.614211	0.00392333
639	5638	0.640081	0.636928	0.00315319
640	5639	0.673043	0.671099	0.00194405
641	5640	0.71414	0.713206	0.000933976
642	5641	0.760321	0.759678	0.000643391
643	5642	0.809077	0.808032	0.00104451
644	5643	0.858725	0.856976	0.00174929
645	5644	0.908231	0.905896	0.00233528
646	5645	0.956689	0.954275	0.00241413
647	5646	1.00274	1.00106	0.0016783
648	5647	1.0444	1.04419	0.000205349
649	5648	1.07964	1.08095	0.0013126
650	5649	1.10725	1.10937	0.0021173
651	5650	1.12719	1.12922	0.00203391
652	5651	1.14049	1.14168	0.00118816
653	5652	1.14897	1.1488	0.000171072
654	5653	1.1549	1.15313	0.00177139
655	5654	1.16072	1.15728	0.003441
656	5655	1.1687	1.16376	0.00493543
657	5656	1.18051	1.17454	0.00597202
658	5657	1.19678	1.19051	0.00626791
659	5658	1.21676	1.21114	0.00561626
660	5659	1.23801	1.23421	0.00379982
661	5660	1.25645	1.25545	0.0010018
662	5661	1.26692	1.26916	0.00223737
663	5662	1.26455	1.26931	0.00476122
664	5663	1.24664	1.25199	0.00535049
665	5664	1.21381	1.21768	0.00386909
666	5665	1.16956	1.17105	0.0014902
667	5666	1.11844	1.11829	0.00014815
668	5667	1.06456	1.06388	0.000684801
669	5668	1.01093	1.01055	0.000382396
670	5669	0.95942	0.959623	0.000203338
671	5670	0.91095	0.911676	0.000726266
672	5671	0.865627	0.866804	0.00117665
673	5672	0.822932	0.824547	0.0016147
674	5673	0.781952	0.784062	0.00210975
675	5674	0.741723	0.744288	0.00256456
676	5675	0.701592	0.704423	0.00283101
677	5676	0.66148	0.664299	0.00281855
678	5677	0.621939	0.62454	0.00260112
679	5678	0.584026	0.586391	0.00236483
680	5679	0.549139	0.551371	0.00223226
681	5680	0.518983	0.521081	0.00209803
682	5681	0.495692	0.497354	0.00166201
683	5682	0.482015	0.482613	0.000598369
684	5683	0.481299	0.480168	0.00113064
685	5684	0.496858	0.493945	0.00291306
686	5685	0.530504	0.52705	0.00345352
687	5686	0.58091	0.579178	0.00173194
688	5687	0.643384	0.644762	0.00137836
689	5688	0.711533	0.715009	0.00347592
690	5689	0.779402	0.782765	0.00336288
691	5690	0.842598	0.844983	0.00238466
692	5691	0.898328	0.900492	0.00216395
693	5692	0.945018	0.947665	0.00264668
694	5693	0.981961	0.98522	0.00325912
695	5694	1.00912	1.01278	0.00366328
696	5695	1.02703	1.03069	0.00365982
697	5696	1.03664	1.03998	0.00334054
698	5697	1.03931	1.04198	0.00267109
699	5698	1.03669	1.03851	0.00182347
700	5699	1.03081	1.03146	0.000652946
701	5700	1.02409	1.02328	0.000813319
702	5701	1.0194	1.01668	0.00271753
703	5702	1.0198	1.01496	0.00484357
704	5703	1.02807	1.02116	0.00690742
705	5704	1.04581	1.03765	0.00816447
706	5705	1.07259	1.06458	0.00800662
707	5706	1.10509	1.09944	0.00564613
708	5707	1.137	1.1359	0.00110294
709	5708	1.16086	1.1647	0.00384129
710	5709	1.17149	1.1779	0.00641193
711	5710	1.16808	1.17385	0.00576824
712	5711	1.15338	1.15673	0.00334792
713	5712	1.13151	1.13237	0.000863187
714	5713	1.10649	1.10542	0.00107056
715	5714	1.08157	1.07926	0.00230935
716	5715	1.05908	1.05603	0.00304659
717	5716	1.04045	1.03705	0.00339812
718	5717	1.02609	1.02285	0.00324283
719	5718	1.01539	1.01281	0.0025777
720	5719	1.00661	1.00544	0.00116702
721	5720	0.997045	0.997922	0.000876931
722	5721	0.983393	0.98679	0.00339716
723	5722	0.962578	0.968377	0.00579855
724	5723	0.933021	0.940201	0.00717998
725	5724	0.895697	0.902531	0.00683423
726	5725	0.853854	0.858856	0.00500225
727	5726	0.811564	0.814072	0.00250824
728	5727	0.772483	0.772494	1.12781e-05
729	5728	0.739439	0.737351	0.00208827
730	5729	0.714455	0.710925	0.00352993
731	5730	0.698755	0.6946	0.00415522
732	5731	0.692646	0.688714	0.00393195
733	5732	0.695436	0.692419	0.00301734
734	5733	0.705563	0.703819	0.00174363
735	5734	0.720981	0.720462	0.000518909
736	5735	0.739703	0.740003	0.000300248
737	5736	0.760314	0.760819	0.000505422
738	5737	0.782381	0.782339	4.18524e-05
739	5738	0.806646	0.805266	0.00138028
740	5739	0.83487	0.831511	0.00335882
741	5740	0.869015	0.863678	0.00533733
742	5741	0.909686	0.903536	0.00615012
743	5742	0.954844	0.949833	0.00501109
744	5743	1.00043	0.997798	0.00263242
745	5744	1.04249	1.04207	0.000420343
746	5745	1.07877	1.07954	0.000771821
747	5746	1.10886	1.10974	0.000876505
748	5747	1.13364	1.13381	0.000171816
749	5748	1.15463	1.1537	0.000928535
750	5749	1.17342	1.17138	0.0020391
751	5750	1.19132	1.18836	0.00295636
752	5751	1.2092	1.20561	0.00358724
753	5752	1.22735	1.22353	0.0038189
754	5753	1.24567	1.24177	0.00389572
755	5754	1.26372	1.25997	0.00375331
756	5755	1.28086	1.27729	0.00357225
757	5756	1.29608	1.29297	0.00311171
758	5757	1.30761	1.30549	0.0021167
759	5758	1.31229	1.31217	0.000117339
760	5759	1.30581	1.30819	0.00238177
761	5760	1.28477	1.28838	0.00360832
762	5761	1.24914	1.25148	0.00233673
763	5762	1.20206	1.20219	0.000134229
764	5763	1.14778	1.14656	0.00122441
765	5764	1.08995	1.08874	0.00121363
766	5765	1.03109	1.03084	0.000250924
767	5766	0.97272	0.973755	0.00103524
768	5767	0.915626	0.917756	0.00213017
769	5768	0.860188	0.862858	0.0026699
770	5769	0.806593	0.809226	0.00263254
771	5770	0.754979	0.757148	0.00216919
772	5771	0.705501	0.707086	0.00158513
773	5772	0.658332	0.659541	0.0012093
774	5773	0.613669	0.61492	0.00125127
775	5774	0.571758	0.57351	0.00175174
776	5775	0.532974	0.535516	0.00254237
777	5776	0.497944	0.501262	0.00331785
778	5777	0.4677	0.471428	0.00372773
779	5778	0.44382	0.447307	0.00348744
780	5779	0.428598	0.430969	0.002371
781	5780	0.425169	0.425475	0.000305966
782	5781	0.437252	0.434945	0.00230651
783	5782	0.468029	0.463798	0.00423052
784	5783	0.518082	0.514461	0.00362134
785	5784	0.583698	0.583901	0.000202823
786	5785	0.657493	0.662417	0.00492368
787	5786	0.731236	0.738263	0.0070273
788	5787	0.798501	0.804592	0.00609057
789	5788	0.855577	0.860482	0.00490483
790	5789	0.901035	0.905801	0.00476572
791	5790	0.934911	0.939698	0.00478708
792	5791	0.958029	0.962704	0.00467463
793	5792	0.971593	0.975995	0.00440245
794	5793	0.976986	0.980943	0.00395713
795	5794	0.975708	0.979096	0.00338849
796	5795	0.969412	0.972072	0.00265958
797	5796	0.959979	0.961689	0.00170951
798	5797	0.949637	0.950046	0.000408969
799	5798	0.941066	0.939703	0.00136284
800	5799	0.937371	0.933757	0.00361395
801	5800	0.941722	0.935662	0.0060602
802	5801	0.956581	0.948486	0.00809501
803	5802	0.98266	0.973734	0.00892567
804	5803	1.01791	1.01014	0.00777123
805	5804	1.05708	1.05283	0.00424824
806	5805	1.09302	1.09356	0.000538843
807	5806	1.11985	1.12385	0.00400381
808	5807	1.13547	1.14002	0.00455496
809	5808	1.14128	1.14431	0.00303286
810	5809	1.14045	1.14123	0.000777347
811	5810	1.1364	1.13508	0.00131841
812	5811	1.13207	1.12908	0.00298541
813	5812	1.12958	1.12549	0.00408647
814	5813	1.13017	1.12548	0.00469095
815	5814	1.13416	1.12941	0.00474832
816	5815	1.14093	1.13669	0.00424018
817	5816	1.14905	1.14579	0.00326122
818	5817	1.15635	1.15456	0.00178726
819	5818	1.15992	1.16013	0.000206572
820	5819	1.15613	1.15885	0.00271945
821	5820	1.14125	1.14645	0.00520205
822	5821	1.11332	1.11956	0.00624136
823	5822	1.07394	1.07904	0.00509683
824	5823	1.02758	1.03063	0.00305416
825	5824	0.979131	0.980662	0.00153112
826	5825	0.932298	0.932906	0.000607872
827	5826	0.889323	0.889298	2.54806e-05
828	5827	0.851199	0.850772	0.000427254
829	5828	0.817948	0.817449	0.00049855
830	5829	0.788881	0.788719	0.000162301
831	5830	0.762866	0.763392	0.000526362
832	5831	0.73865	0.740016	0.00136641
833	5832	0.715176	0.717305	0.00212939
834	5833	0.691835	0.694469	0.0026338
835	5834	0.66861	0.6714	0.00278988
836	5835	0.646133	0.648706	0.00257285
837	5836	0.625756	0.62768	0.00192431
838	5837	0.609704	0.610406	0.000701991
839	5838	0.601217	0.599991	0.00122606
840	5839	0.604305	0.600649	0.00365628
841	5840	0.622594	0.616922	0.00567229
842	5841	0.657346	0.65141	0.00593589
843	5842	0.706066	0.701977	0.00408925
844	5843	0.763333	0.761627	0.00170594
845	5844	0.823245	0.822716	0.000529202
846	5845	0.88131	0.880953	0.000356872
847	5846	0.934876	0.9347	0.000176084
848	5847	0.982695	0.982858	0.000162675
849	5848	1.02432	1.02484	0.000516824
850	5849	1.05967	1.06049	0.000821901
851	5850	1.08882	1.08982	0.00100029
852	5851	1.11193	1.11297	0.00103505
853	5852	1.12932	1.13016	0.00084376
854	5853	1.14151	1.14197	0.000455418
855	5854	1.1494	1.14913	0.00027436
856	5855	1.15434	1.15304	0.00130275
857	5856	1.1583	1.15551	0.00279227
858	5857	1.16374	1.1592	0.00454061
859	5858	1.17322	1.16693	0.00628959
860	5859	1.18842	1.18119	0.00723369
861	5860	1.20888	1.20236	0.00652322
862	5861	1.231	1.22743	0.00357013
863	5862	1.24835	1.24935	0.000997198
864	5863	1.25418	1.25905	0.00487467
865	5864	1.24454	1.25061	0.00606989
866	5865	1.21957	1.22417	0.00460185
867	5866	1.18228	1.18458	0.00229874
868	5867	1.13664	1.13724	0.000601501
869	5868	1.08641	1.08627	0.000139688
870	5869	1.03459	1.03455	3.76188e-05
871	5870	0.983386	0.983765	0.00037934
872	5871	0.934304	0.935059	0.000755366
873	5872	0.888227	0.889152	0.000925213
874	5873	0.84543	0.846426	0.000996134
875	5874	0.805569	0.806767	0.00119791
876	5875	0.767711	0.769439	0.00172831
877	5876	0.73059	0.733099	0.00250924
878	5877	0.69315	0.696318	0.00316818
879	5878	0.655131	0.658449	0.00331763
880	5879	0.617317	0.620218	0.00290065
881	5880	0.581276	0.583548	0.00227226
882	5881	0.548943	0.550714	0.00177149
883	5882	0.522458	0.52381	0.00135243
884	5883	0.504274	0.504964	0.000689609
885	5884	0.497302	0.4968	0.000501911
886	5885	0.504711	0.502632	0.00207863
887	5886	0.529022	0.525795	0.00322701
888	5887	0.570587	0.56779	0.00279709
889	5888	0.626497	0.625957	0.000539971
890	5889	0.691177	0.693168	0.00199115
891	5890	0.758402	0.761272	0.0028698
892	5891	0.823093	0.825281	0.00218834
893	5892	0.88191	0.883519	0.00160888
894	5893	0.932945	0.934768	0.00182322
895	5894	0.975183	0.977612	0.00242875
896	5895	1.00817	1.01122	0.00305488
897	5896	1.03193	1.03533	0.00340337
898	5897	1.04701	1.05032	0.00330803
899	5898	1.05444	1.05728	0.00283631
900	5899	1.0557	1.05772	0.00202193
901	5900	1.05264	1.0536	0.000964815
902	5901	1.04748	1.0471	0.00037528
903	5902	1.04282	1.04079	0.00203385
904	5903	1.04159	1.03756	0.00402682
905	5904	1.04665	1.0406	0.00604514
906	5905	1.06018	1.0525	0.00767837
907	5906	1.08272	1.0746	0.00812343
908	5907	1.1122	1.10557	0.00662623
909	5908	1.14343	1.14062	0.00281462
910	5909	1.16905	1.17134	0.00229225
911	5910	1.18255	1.18858	0.00602539
912	5911	1.18128	1.18781	0.00652845
913	5912	1.16676	1.17134	0.00457977
914	5913	1.14283	1.14481	0.00197926
915	5914	1.11378	1.11361	0.000165084
916	5915	1.0833	1.08177	0.0015334
917	5916	1.05416	1.05186	0.00230329
918	5917	1.0282	1.02553	0.00266923
919	5918	1.00634	1.00365	0.00268538
920	5919	0.988499	0.986269	0.00222969
921	5920	0.973555	0.972359	0.00119643
922	5921	0.95937	0.959879	0.000508654
923	5922	0.943052	0.945807	0.00275527
924	5923	0.921624	0.926708	0.00508371
925	5924	0.893113	0.899809	0.00669572
926	5925	0.857637	0.864427	0.00678978
927	5926	0.81756	0.822828	0.00526768
928	5927	0.776457	0.779283	0.00282638
929	5928	0.737897	0.738175	0.000278137
930	5929	0.704895	0.703014	0.00188068
931	5930	0.679873	0.676452	0.00342095
932	5931	0.664655	0.660411	0.00424407
933	5932	0.66028	0.655971	0.00430877
934	5933	0.666735	0.663069	0.00366595
935	5934	0.682859	0.680318	0.00254127
936	5935	0.706618	0.70526	0.00135844
937	5936	0.735682	0.735126	0.000555639
938	5937	0.768041	0.767677	0.000364364
939	5938	0.802474	0.80165	0.000824078
940	5939	0.838733	0.836895	0.00183806
941	5940	0.877367	0.874181	0.00318639
942	5941	0.919	0.914695	0.00430489
943	5942	0.963167	0.958825	0.00434194
944	5943	1.00762	1.00471	0.00291464
945	5944	1.04906	1.04832	0.000741778
946	5945	1.0848	1.08571	0.00090664
947	5946	1.11368	1.11519	0.00150557
948	5947	1.13607	1.13713	0.00105941
949	5948	1.15338	1.15333	4.81988e-05
950	5949	1.16754	1.16607	0.00146639
951	5950	1.18053	1.17767	0.00285549
952	5951	1.19406	1.19003	0.00403148
953	5952	1.20922	1.20449	0.00472565
954	5953	1.22632	1.22141	0.0049114
955	5954	1.24486	1.24028	0.00458188
956	5955	1.26353	1.25978	0.00375354
957	5956	1.28035	1.27776	0.00258867
958	5957	1.29261	1.29163	0.000980461
959	5958	1.29681	1.29786	0.00105113
960	5959	1.28912	1.29217	0.00305454
961	5960	1.26686	1.27075	0.00388553
962	5961	1.23031	1.23299	0.00268091
963	5962	1.18271	1.18326	0.000547835
964	5963	1.12844	1.12761	0.000826288
965	5964	1.07134	1.0704	0.000940697
966	5965	1.01406	1.0139	0.0001566
967	5966	0.958184	0.959022	0.000837516
968	5967	0.904377	0.906122	0.00174506
969	5968	0.852734	0.854977	0.00224317
970	5969	0.803034	0.805434	0.00240049
971	5970	0.754992	0.75726	0.00226833
972	5971	0.708451	0.710438	0.00198742
973	5972	0.663471	0.665207	0.0017358
974	5973	0.620327	0.62202	0.00169349
975	5974	0.579477	0.581434	0.00195665
976	5975	0.541549	0.544028	0.00247887
977	5976	0.507403	0.510442	0.00303892
978	5977	0.478275	0.481577	0.00330191
979	5978	0.45598	0.458899	0.00291894
980	5979	0.443108	0.444752	0.00164391
981	5980	0.443051	0.442553	0.000498167
982	5981	0.45947	0.456599	0.0028712
983	5982	0.494797	0.490806	0.00399102
984	5983	0.548222	0.545892	0.00232998
985	5984	0.614895	0.616559	0.00166415
986	5985	0.68746	0.692572	0.00511249
987	5986	0.758704	0.764428	0.00572383
988	5987	0.823311	0.82787	0.00455895
989	5988	0.878205	0.882179	0.00397444
990	5989	0.922113	0.926288	0.00417539
991	5990	0.95498	0.959347	0.0043666
992	5991	0.977478	0.981851	0.00437341
993	5992	0.990697	0.994814	0.0041167
994	5993	0.995959	0.999619	0.00366007
995	5994	0.994763	0.997801	0.00303848
996	5995	0.988801	0.991045	0.002244
997	5996	0.980042	0.981238	0.00119643
998	5997	0.970853	0.970621	0.000232474
999	5998	0.964063	0.961932	0.00213078
1000	5999	0.962831	0.958405	0.00442645
1001	6000	0.970139	0.963412	0.00672684
1002	6001	0.987942	0.97956	0.00838232
1003	6002	1.01616	1.00755	0.00861212
1004	6003	1.05181	1.0451	0.00670509
1005	6004	1.0888	1.08635	0.00245418
1006	6005	1.11982	1.12222	0.00240174
1007	6006	1.13975	1.14489	0.00513902
1008	6007	1.14756	1.15245	0.00488919
1009	6008	1.14557	1.14836	0.00279111
1010	6009	1.13738	1.13783	0.000454992
1011	6010	1.1266	1.12497	0.00162544
1012	6011	1.11614	1.11307	0.00307178
1013	6012	1.10809	1.10402	0.00407037
1014	6013	1.10364	1.09909	0.00454648
1015	6014	1.10297	1.09852	0.00444713
1016	6015	1.1053	1.10149	0.0038147
1017	6016	1.10888	1.10634	0.00254443
1018	6017	1.11112	1.11039	0.00073463
1019	6018	1.10864	1.11033	0.00168601
1020	6019	1.09771	1.10204	0.00433242
1021	6020	1.07541	1.08178	0.00636982
1022	6021	1.04147	1.04807	0.00659514
1023	6022	0.998924	1.00403	0.00510293
1024	6023	0.952543	0.955683	0.00314049
1025	6024	0.906713	0.908195	0.0014819
1026	6025	0.86455	0.864615	6.45953e-05
1027	6026	0.827887	0.826822	0.00106484
1028	6027	0.797476	0.795748	0.00172751
1029	6028	0.77316	0.771403	0.00175712
1030	6029	0.754048	0.752884	0.00116368
1031	6030	0.738753	0.738619	0.000133898
1032	6031	0.725725	0.726753	0.00102805
1033	6032	0.713624	0.715638	0.00201421
1034	6033	0.70166	0.704239	0.00257881
1035	6034	0.689831	0.692405	0.00257393
1036	6035	0.679083	0.680979	0.00189581
1037	6036	0.671439	0.671882	0.000443021
1038	6037	0.670073	0.668222	0.0018514
1039	6038	0.678991	0.674277	0.00471406
1040	6039	0.701726	0.694639	0.0070866
1041	6040	0.73915	0.731692	0.00745771
1042	6041	0.788182	0.782635	0.00554697
1043	6042	0.843109	0.840032	0.00307683
1044	6043	0.898354	0.896805	0.00154919
1045	6044	0.950205	0.949492	0.000712752
1046	6045	0.996939	0.996764	0.000175231
1047	6046	1.03816	1.0382	4.35551e-05
1048	6047	1.07415	1.07416	5.32909e-06
1049	6048	1.10535	1.10525	0.000100507
1050	6049	1.13219	1.13189	0.000295615
1051	6050	1.155	1.15451	0.000491524
1052	6051	1.17405	1.17331	0.000741965
1053	6052	1.18968	1.18856	0.00112057
1054	6053	1.20243	1.20075	0.0016847
1055	6054	1.21325	1.21067	0.00258435
1056	6055	1.22358	1.21978	0.00379707
1057	6056	1.23522	1.23003	0.00518565
1058	6057	1.24966	1.24351	0.00615318
1059	6058	1.26673	1.26105	0.00567997
1060	6059	1.28325	1.28025	0.00300476
1061	6060	1.29324	1.29439	0.00115427
1062	6061	1.29061	1.29496	0.00434706
1063	6062	1.27236	1.27704	0.00468333
1064	6063	1.2394	1.24221	0.0028076
1065	6064	1.19494	1.19571	0.000766626
1066	6065	1.14275	1.14237	0.000379648
1067	6066	1.08616	1.08576	0.000404322
1068	6067	1.02779	1.02809	0.000300628
1069	6068	0.969567	0.970804	0.00123667
1070	6069	0.912833	0.914746	0.00191252
1071	6070	0.85847	0.860543	0.00207253
1072	6071	0.806958	0.80876	0.00180212
1073	6072	0.758406	0.7598	0.00139406
1074	6073	0.712583	0.713772	0.00118922
1075	6074	0.669019	0.670395	0.0013756
1076	6075	0.62725	0.629134	0.00188362
1077	6076	0.587164	0.589622	0.00245814
1078	6077	0.549231	0.552132	0.00290112
1079	6078	0.514453	0.51766	0.00320695
1080	6079	0.484213	0.487563	0.00335005
1081	6080	0.460272	0.463379	0.00310702
1082	6081	0.44496	0.447104	0.00214365
1083	6082	0.441379	0.44165	0.000271137
1084	6083	0.453247	0.451025	0.00222205
1085	6084	0.483786	0.479661	0.0041253
1086	6085	0.533554	0.530008	0.00354583
1087	6086	0.598636	0.598866	0.000230332
1088	6087	0.671463	0.676174	0.00471107
1089	6088	0.743944	0.750319	0.00637492
1090	6089	0.81009	0.815308	0.00521781
1091	6090	0.866626	0.870768	0.00414223
1092	6091	0.912326	0.916416	0.00409032
1093	6092	0.94716	0.95136	0.00419989
1094	6093	0.971708	0.975963	0.00425493
1095	6094	0.986896	0.991017	0.00412101
1096	6095	0.993903	0.997655	0.00375187
1097	6096	0.994132	0.997323	0.00319108
1098	6097	0.989204	0.991651	0.00244714
1099	6098	0.981001	0.982477	0.00147569
1100	6099	0.97175	0.971928	0.000178156
1101	6100	0.964132	0.96255	0.00158237
1102	6101	0.961249	0.957442	0.00380733
1103	6102	0.966268	0.960038	0.00623025
1104	6103	0.981592	0.973402	0.00818999
1105	6104	1.00775	0.998913	0.00883724
1106	6105	1.04236	1.035	0.00735558
1107	6106	1.07982	1.07633	0.00349102
1108	6107	1.11285	1.11425	0.00140095
1109	6108	1.13571	1.1404	0.00469371
1110	6109	1.14653	1.15155	0.00501696
1111	6110	1.14698	1.15025	0.00327122
1112	6111	1.14041	1.14138	0.000966082
1113	6112	1.13042	1.12925	0.00116853
1114	6113	1.12009	1.11731	0.00277989
1115	6114	1.1117	1.10782	0.00387724
1116	6115	1.10663	1.10217	0.00446117
1117	6116	1.10532	1.10079	0.00453104
1118	6117	1.10723	1.1032	0.00402585
1119	6118	1.11088	1.10793	0.00295062
1120	6119	1.11387	1.11262	0.00124585
1121	6120	1.11299	1.11402	0.00102576
1122	6121	1.10448	1.10819	0.00371288
1123	6122	1.085	1.09104	0.00604388
1124	6123	1.05354	1.06024	0.00669831
1125	6124	1.01249	1.01796	0.00547161
1126	6125	0.96645	0.969969	0.00351939
1127	6126	0.919979	0.921835	0.00185589
1128	6127	0.87648	0.876908	0.000427809
1129	6128	0.838049	0.837308	0.000741007
1130	6129	0.805668	0.804147	0.00152088
1131	6130	0.77939	0.777672	0.0017182
1132	6131	0.758496	0.757217	0.00127875
1133	6132	0.741718	0.741365	0.000353316
1134	6133	0.727546	0.72833	0.000783668
1135	6134	0.714589	0.716413	0.00182367
1136	6135	0.701921	0.704426	0.00250546
1137	6136	0.689338	0.692001	0.00266259
1138	6137	0.677539	0.679716	0.00217731
1139	6138	0.668266	0.669213	0.00094655
1140	6139	0.664419	0.66329	0.00112853
1141	6140	0.669885	0.665988	0.00389719
1142	6141	0.688531	0.682002	0.00652866
1143	6142	0.722148	0.714627	0.00752098
1144	6143	0.768699	0.762594	0.00610535
1145	6144	0.822914	0.819328	0.00358607
1146	6145	0.878904	0.877109	0.00179481
1147	6146	0.932339	0.931459	0.000879567
1148	6147	0.980954	0.98068	0.000274213
1149	6148	1.02403	1.02406	3.28834e-05
1150	6149	1.06167	1.06176	9.23738e-05
1151	6150	1.0943	1.09429	9.46385e-06
1152	6151	1.12235	1.1222	0.000153938
1153	6152	1.14617	1.14583	0.000342092
1154	6153	1.16605	1.16547	0.000576511
1155	6154	1.1823	1.1814	0.000901504
1156	6155	1.1954	1.19399	0.00141102
1157	6156	1.20622	1.20398	0.00224461
1158	6157	1.21609	1.21272	0.00337227
1159	6158	1.22682	1.22201	0.0048092
1160	6159	1.24019	1.23415	0.00603673
1161	6160	1.25675	1.25062	0.00613474
1162	6161	1.27438	1.27019	0.00418702
1163	6162	1.2878	1.28753	0.000267314
1164	6163	1.2905	1.2941	0.00359852
1165	6164	1.27814	1.28314	0.00500426
1166	6165	1.25038	1.25405	0.00367452
1167	6166	1.20985	1.21136	0.0015088
1168	6167	1.16031	1.16025	5.72368e-05
1169	6168	1.1053	1.10485	0.000449688
1170	6169	1.0477	1.04771	1.39261e-05
1171	6170	0.989687	0.990578	0.000890568
1172	6171	0.932786	0.934473	0.00168718
1173	6172	0.878033	0.880044	0.00201127
1174	6173	0.826032	0.827914	0.00188187
1175	6174	0.776996	0.778507	0.0015105
1176	6175	0.730774	0.732016	0.00124161
1177	6176	0.68691	0.68824	0.00133048
1178	6177	0.644863	0.646625	0.00176243
1179	6178	0.604349	0.606671	0.00232166
1180	6179	0.565646	0.568414	0.00276766
1181	6180	0.529626	0.532687	0.00306145
1182	6181	0.497591	0.500828	0.00323685
1183	6182	0.471188	0.474342	0.00315422
1184	6183	0.452536	0.45503	0.00249363
1185	6184	0.44446	0.445429	0.000969329
1186	6185	0.450505	0.449167	0.00133777
1187	6186	0.474209	0.470634	0.00357493
1188	6187	0.517268	0.513251	0.00401693
1189	6188	0.577388	0.576094	0.00129445
1190	6189	0.648068	0.651312	0.00324383
1191	6190	0.721148	0.727146	0.0059981
1192	6191	0.789827	0.795359	0.00553218
1193	6192	0.849947	0.854151	0.0042038
1194	6193	0.89965	0.903565	0.003915
1195	6194	0.938521	0.942588	0.00406659
1196	6195	0.966921	0.971095	0.00417449
1197	6196	0.985623	0.989774	0.00415141
1198	6197	0.995693	0.99956	0.00386675
1199	6198	0.998442	1.00181	0.00337264
1200	6199	0.995408	0.998097	0.00268895
1201	6200	0.988376	0.990175	0.00179869
1202	6201	0.979447	0.980069	0.000622272
1203	6202	0.97114	0.970174	0.000966354
1204	6203	0.966422	0.963391	0.00303082
1205	6204	0.968491	0.963068	0.00542271
1206	6205	0.980107	0.972499	0.00760808
1207	6206	1.00255	0.993769	0.00878098
1208	6207	1.03452	1.02643	0.00808747
1209	6208	1.07147	1.06649	0.00497924
1210	6209	1.10634	1.10623	0.000108017
1211	6210	1.13247	1.13647	0.00400143
1212	6211	1.14655	1.15188	0.00533435
1213	6212	1.14923	1.15331	0.00408455
1214	6213	1.14352	1.14535	0.00182853
1215	6214	1.13311	1.13266	0.000446411
1216	6215	1.12135	1.11911	0.00223807
1217	6216	1.11082	1.10734	0.00347739
1218	6217	1.10327	1.099	0.00426566
1219	6218	1.09949	1.095	0.00449263
1220	6219	1.09931	1.0951	0.00421121
1221	6220	1.10155	1.09826	0.00329261
1222	6221	1.10412	1.10231	0.00181403
1223	6222	1.10404	1.10436	0.000323562
1224	6223	1.09766	1.1006	0.00294027
1225	6224	1.0814	1.08689	0.00549197
1226	6225	1.05336	1.06018	0.00681874
1227	6226	1.01489	1.02102	0.00613265
1228	6227	0.9701	0.974378	0.00427813
1229	6228	0.923708	0.926145	0.00243742
1230	6229	0.879518	0.88035	0.000831824
1231	6230	0.840039	0.8395	0.000538585
1232	6231	0.806625	0.805077	0.00154756
1233	6232	0.779656	0.777674	0.00198155
1234	6233	0.758672	0.756939	0.00173323
1235	6234	0.742559	0.741648	0.000911009
1236	6235	0.729813	0.730052	0.000238583
1237	6236	0.718904	0.720287	0.00138288
1238	6237	0.708642	0.710882	0.00224007
1239	6238	0.698501	0.701088	0.00258689
1240	6239	0.688837	0.69113	0.00229309
1241	6240	0.68106	0.682295	0.00123516
1242	6241	0.677757	0.677071	0.000686
1243	6242	0.682608	0.67921	0.0033982
1244	6243	0.69957	0.693353	0.0062169
1245	6244	0.730967	0.723274	0.00769259
1246	6245	0.775489	0.768758	0.00673136
1247	6246	0.828293	0.824045	0.0042484
1248	6247	0.883458	0.881271	0.00218695
1249	6248	0.936397	0.935367	0.00102978
1250	6249	0.984633	0.984326	0.000307122
1251	6250	1.02737	1.0274	2.79463e-05
1252	6251	1.06473	1.06479	5.65306e-05
1253	6252	1.09722	1.07277	0.0244481
1254	6253	1.12537	1.12493	0.000436434
1255	6254	1.1496	1.15122	0.00161534
1256	6255	1.17023	1.16463	0.00560057
1257	6256	1.18754	1.18622	0.00131927
1258	6257	1.20195	1.19751	0.00443701
1259	6258	1.21415	1.20996	0.00419079
1260	6259	1.22525	1.21953	0.00571848
1261	6260	1.23685	1.22977	0.00707591
1262	6261	1.25052	1.24213	0.00839268
1263	6262	1.26676	1.25796	0.00879638
1264	6263	1.28349	1.2763	0.00718543
1265	6264	1.2955	1.2919	0.0035999
1266	6265	1.29643	1.29648	4.56471e-05
1267	6266	1.2822	1.28368	0.00147544
1268	6267	1.25271	1.25334	0.000633094
1269	6268	1.21076	1.21009	0.000674279
1270	6269	1.16009	1.15903	0.00106273
1271	6270	1.10417	1.10384	0.000330839
1272	6271	1.04578	1.04696	0.00117882
1273	6272	0.986985	0.989896	0.00291106
1274	6273	0.929264	0.933594	0.0043304
1275	6274	0.873606	0.878768	0.00516212
1276	6275	0.820606	0.825977	0.00537145
1277	6276	0.770512	0.775726	0.00521391
1278	6277	0.723248	0.728292	0.00504437
1279	6278	0.678469	0.68361	0.00514138
1280	6279	0.635742	0.641286	0.00554362
1281	6280	0.594848	0.60091	0.00606248
1282	6281	0.556058	0.562516	0.00645759
1283	6282	0.520188	0.526824	0.00663636
1284	6283	0.488476	0.495065	0.0065889
1285	6284	0.462523	0.468701	0.00617778
1286	6285	0.444436	0.449547	0.00511091
1287	6286	0.437068	0.440212	0.0031443
1288	6287	0.444022	0.444435	0.00041329
1289	6288	0.468893	0.46674	0.00215327
1290	6289	0.513344	0.51066	0.00268363
1291	6290	0.574883	0.575185	0.000302111
1292	6291	0.646703	0.652017	0.00531398
1293	6292	0.720397	0.728749	0.00835215
1294	6293	0.789092	0.796796	0.00770428
1295	6294	0.848693	0.854614	0.00592095
1296	6295	0.89747	0.90267	0.00520034
1297	6296	0.93516	0.94017	0.00500961
1298	6297	0.962264	0.967148	0.00488407
1299	6298	0.979676	0.984428	0.00475236
1300	6299	0.988543	0.993029	0.00448605
1301	6300	0.990227	0.994321	0.00409367
1302	6301	0.986294	0.989866	0.00357172
1303	6302	0.97854	0.981406	0.00286618
1304	6303	0.969077	0.970928	0.00185101
1305	6304	0.960437	0.960807	0.000369749
1306	6305	0.955618	0.953922	0.00169569
1307	6306	0.957844	0.953639	0.00420457
1308	6307	0.969881	0.96323	0.00665125
1309	6308	0.992965	0.984749	0.0082161
1310	6309	1.0257	1.01767	0.00803206
1311	6310	1.06344	1.05793	0.00550623
1312	6311	1.09912	1.09792	0.00119969
1313	6312	1.12622	1.12871	0.00249269
1314	6313	1.14164	1.14528	0.00363868
1315	6314	1.14611	1.14862	0.00251443
1316	6315	1.14262	1.14312	0.000495944
1317	6316	1.13475	1.13327	0.00147807
1318	6317	1.12573	1.12267	0.00305678
1319	6318	1.11806	1.11387	0.00419101
1320	6319	1.11336	1.10847	0.00488608
1321	6320	1.11231	1.10718	0.00513395
1322	6321	1.11465	1.10974	0.00490933
1323	6322	1.11916	1.11505	0.00411361
1324	6323	1.12375	1.12099	0.00275847
1325	6324	1.1255	1.12475	0.000745027
1326	6325	1.12075	1.12269	0.00193835
1327	6326	1.10582	1.11057	0.00475479
1328	6327	1.07862	1.08523	0.0066141
1329	6328	1.04038	1.04695	0.00657444
1330	6329	0.995247	1.00067	0.00541973
1331	6330	0.948039	0.952362	0.00432288
1332	6331	0.90262	0.906044	0.00342394
1333	6332	0.861487	0.864115	0.0026276
1334	6333	0.825927	0.827931	0.00200397
1335	6334	0.796233	0.798002	0.00176851
1336	6335	0.771885	0.773948	0.00206334
1337	6336	0.751768	0.754609	0.00284064
1338	6337	0.734457	0.738358	0.00390057
1339	6338	0.718561	0.723525	0.00496384
1340	6339	0.703067	0.70883	0.0057625
1341	6340	0.687595	0.693713	0.00611811
1342	6341	0.672569	0.678476	0.00590734
1343	6342	0.659343	0.664368	0.0050253
1344	6343	0.650336	0.653679	0.00334299
1345	6344	0.649072	0.649885	0.000812526
1346	6345	0.659659	0.657531	0.00212802
1347	6346	0.685215	0.680963	0.00425159
1348	6347	0.725716	0.721503	0.00421309
1349	6348	0.777263	0.774951	0.00231184
1350	6349	0.833895	0.833356	0.000538989
1351	6350	0.890247	0.890258	1.07784e-05
1352	6351	0.9429	0.942904	3.64775e-06
1353	6352	0.990289	0.990212	7.68416e-05
1354	6353	1.03203	1.03176	0.000272618
1355	6354	1.0683	1.06775	0.0005493
1356	6355	1.09944	1.09858	0.000862464
1357	6356	1.12576	1.12458	0.00118006
1358	6357	1.14753	1.14599	0.00153534
1359	6358	1.16505	1.16309	0.00196412
1360	6359	1.17873	1.17624	0.00249335
1361	6360	1.18932	1.18601	0.00330551
1362	6361	1.19803	1.19362	0.00441395
1363	6362	1.20662	1.20071	0.00590715
1364	6363	1.21723	1.20961	0.0076179
1365	6364	1.23152	1.22268	0.00883593
1366	6365	1.24942	1.24069	0.00872564
1367	6366	1.26775	1.26141	0.00633921
1368	6367	1.28044	1.27811	0.00232869
1369	6368	1.2811	1.28223	0.00113497
1370	6369	1.26622	1.26839	0.00217144
1371	6370	1.23629	1.2374	0.0011119
1372	6371	1.19435	1.19422	0.000129856
1373	6372	1.14422	1.1437	0.000520619
1374	6373	1.08938	1.08955	0.000174812
1375	6374	1.03262	1.03413	0.0015092
1376	6375	0.975988	0.978995	0.00300707
1377	6376	0.920925	0.925079	0.00415387
1378	6377	0.868355	0.873135	0.00477978
1379	6378	0.818745	0.823692	0.00494675
1380	6379	0.772128	0.777067	0.00493888
1381	6380	0.728125	0.733193	0.00506829
1382	6381	0.686071	0.691547	0.00547646
1383	6382	0.645331	0.651362	0.00603055
1384	6383	0.605716	0.61216	0.00644365
1385	6384	0.567731	0.574285	0.00655423
1386	6385	0.532489	0.538936	0.0064466
1387	6386	0.501488	0.507697	0.0062089
1388	6387	0.476555	0.482239	0.00568398
1389	6388	0.46001	0.46456	0.00454981
1390	6389	0.454868	0.457458	0.00259046
1391	6390	0.464705	0.464754	4.92684e-05
1392	6391	0.492659	0.490679	0.00198044
1393	6392	0.539457	0.537708	0.0017485
1394	6393	0.601709	0.603211	0.00150245
1395	6394	0.672483	0.678138	0.00565543
1396	6395	0.74408	0.751433	0.00735327
1397	6396	0.810546	0.816737	0.00619067
1398	6397	0.868404	0.873174	0.00476994
1399	6398	0.91614	0.920492	0.00435202
1400	6399	0.953424	0.957729	0.00430479
1401	6400	0.980569	0.984895	0.00432555
1402	6401	0.998286	1.00254	0.00425782
1403	6402	1.00761	1.0116	0.00399452
1404	6403	1.00985	1.01343	0.00357738
1405	6404	1.0066	1.00957	0.00297016
1406	6405	0.999712	1.0019	0.00218655
1407	6406	0.991391	0.992452	0.00106131
1408	6407	0.984273	0.983746	0.000527334
1409	6408	0.9814	0.978751	0.00264888
1410	6409	0.985887	0.98079	0.00509704
1411	6410	1.00016	0.992854	0.00730637
1412	6411	1.02487	1.01644	0.00843136
1413	6412	1.05792	1.05024	0.00767648
1414	6413	1.09391	1.08947	0.00443635
1415	6414	1.12549	1.12562	0.00012516
1416	6415	1.14656	1.15002	0.00346059
1417	6416	1.15485	1.15886	0.00400546
1418	6417	1.15187	1.15435	0.00248342
1419	6418	1.14106	1.14149	0.000425842
1420	6419	1.12624	1.1248	0.00144326
1421	6420	1.11068	1.10793	0.00274602
1422	6421	1.09687	1.09321	0.0036593
1423	6422	1.08638	1.08225	0.00413086
1424	6423	1.07987	1.07562	0.00425022
1425	6424	1.07696	1.07315	0.00380771
1426	6425	1.07627	1.07345	0.00281543
1427	6426	1.07541	1.07431	0.00109832
1428	6427	1.07115	1.07243	0.00128489
1429	6428	1.05982	1.06398	0.00416218
1430	6429	1.03834	1.04516	0.00681678
1431	6430	1.00598	1.01401	0.00803468
1432	6431	0.965122	0.972726	0.00760392
1433	6432	0.920171	0.926369	0.00619772
1434	6433	0.875512	0.880186	0.00467424
1435	6434	0.834493	0.837629	0.00313581
1436	6435	0.799306	0.80108	0.0017742
1437	6436	0.771123	0.771981	0.000857517
1438	6437	0.7502	0.750801	0.000600749
1439	6438	0.735952	0.737001	0.00104881
1440	6439	0.727115	0.729144	0.00202898
1441	6440	0.722033	0.725277	0.00324434
1442	6441	0.71905	0.723413	0.00436287
1443	6442	0.716926	0.722021	0.00509477
1444	6443	0.715198	0.720415	0.00521707
1445	6444	0.714453	0.719006	0.00455265
1446	6445	0.71651	0.719463	0.00295346
1447	6446	0.724424	0.724811	0.000387281
1448	6447	0.741923	0.739214	0.00270884
1449	6448	0.771793	0.766706	0.00508749
1450	6449	0.813719	0.808375	0.0053439
1451	6450	0.863688	0.860009	0.00367938
1452	6451	0.916034	0.914173	0.00186053
1453	6452	0.966081	0.965278	0.000802735
1454	6453	1.01128	1.01095	0.000331477
1455	6454	1.05092	1.05052	0.000402532
1456	6455	1.08536	1.08447	0.000892586
1457	6456	1.1154	1.1138	0.00159762
1458	6457	1.14184	1.13953	0.00230903
1459	6458	1.16531	1.16234	0.00297076
1460	6459	1.18626	1.18268	0.00357526
1461	6460	1.20499	1.20087	0.00412239
1462	6461	1.22177	1.21707	0.00470448
1463	6462	1.23701	1.23158	0.00542642
1464	6463	1.25137	1.24504	0.00633339
1465	6464	1.26574	1.25836	0.00738258
1466	6465	1.28085	1.27263	0.00822019
1467	6466	1.29623	1.28822	0.00801179
1468	6467	1.30881	1.303	0.00581207
1469	6468	1.31304	1.31081	0.00223288
1470	6469	1.30361	1.304	0.000389381
1471	6470	1.27861	1.27902	0.000414295
1472	6471	1.23986	1.2389	0.000955851
1473	6472	1.19097	1.18921	0.00176394
1474	6473	1.13562	1.13426	0.00135807
1475	6474	1.07679	1.07689	0.000103253
1476	6475	1.01668	1.01873	0.00204579
1477	6476	0.956861	0.960744	0.00388267
1478	6477	0.898404	0.903601	0.00519739
1479	6478	0.842036	0.847791	0.00575468
1480	6479	0.788207	0.793898	0.00569131
1481	6480	0.737129	0.742454	0.00532519
1482	6481	0.688813	0.69384	0.00502744
1483	6482	0.643126	0.648187	0.00506125
1484	6483	0.59992	0.605386	0.00546571
1485	6484	0.559245	0.565297	0.00605171
1486	6485	0.521534	0.528095	0.00656148
1487	6486	0.487653	0.494464	0.00681125
1488	6487	0.458864	0.465532	0.00666786
1489	6488	0.436901	0.442805	0.00590351
1490	6489	0.424181	0.428447	0.00426626
1491	6490	0.423978	0.425668	0.00169045
1492	6491	0.440149	0.438805	0.00134404
1493	6492	0.475771	0.472451	0.00331989
1494	6493	0.530735	0.528631	0.00210389
1495	6494	0.600071	0.602809	0.00273848
1496	6495	0.675338	0.683223	0.00788499
1497	6496	0.748186	0.757536	0.00935004
1498	6497	0.812877	0.820504	0.0076272
1499	6498	0.866598	0.872747	0.00614926
1500	6499	0.908604	0.91434	0.00573633
1501	6500	0.9393	0.944777	0.00547692
1502	6501	0.95964	0.964907	0.00526663
1503	6502	0.970834	0.97585	0.00501615
1504	6503	0.974257	0.978919	0.00466221
1505	6504	0.971428	0.975651	0.00422337
1506	6505	0.964041	0.967681	0.00363961
1507	6506	0.954037	0.956851	0.00281368
1508	6507	0.94372	0.945304	0.00158426
1509	6508	0.935867	0.935655	0.000211816
1510	6509	0.933674	0.931084	0.00258961
1511	6510	0.940312	0.935084	0.0052276
1512	6511	0.958006	0.950582	0.00742413
1513	6512	0.986877	0.978567	0.00830964
1514	6513	1.02399	1.01688	0.00711491
1515	6514	1.06336	1.05965	0.00371411
1516	6515	1.09786	1.09835	0.000488019
1517	6516	1.12255	1.12549	0.00294221
1518	6517	1.13631	1.1392	0.00288969
1519	6518	1.14109	1.1423	0.00121446
1520	6519	1.14015	1.13931	0.000844868
1521	6520	1.13679	1.13409	0.00270267
1522	6521	1.1337	1.12959	0.00410748
1523	6522	1.13278	1.12768	0.00510283
1524	6523	1.13504	1.12941	0.00563081
1525	6524	1.14054	1.13489	0.00565483
1526	6525	1.14846	1.14325	0.00520519
1527	6526	1.15722	1.15292	0.00429671
1528	6527	1.16453	1.16165	0.00287708
1529	6528	1.16732	1.16651	0.00080759
1530	6529	1.1618	1.1637	0.00190175
1531	6530	1.14436	1.1489	0.00454498
1532	6531	1.11373	1.11935	0.00561872
1533	6532	1.07232	1.07718	0.00486064
1534	6533	1.02491	1.02857	0.00365749
1535	6534	0.976215	0.97922	0.0030049
1536	6535	0.92959	0.932356	0.00276557
1537	6536	0.88696	0.889583	0.00262314
1538	6537	0.849062	0.85167	0.0026075
1539	6538	0.815736	0.818561	0.00282504
1540	6539	0.786181	0.789551	0.00337019
1541	6540	0.75925	0.763416	0.00416624
1542	6541	0.733768	0.738802	0.00503419
1543	6542	0.708822	0.714597	0.00577476
1544	6543	0.683983	0.690209	0.00622602
1545	6544	0.659401	0.665733	0.00633245
1546	6545	0.635849	0.641909	0.00606006
1547	6546	0.61481	0.620132	0.00532174
1548	6547	0.598647	0.6026	0.00395311
1549	6548	0.590719	0.592561	0.00184241
1550	6549	0.59505	0.594317	0.000733216
1551	6550	0.61506	0.6123	0.00275957
1552	6551	0.651608	0.648671	0.0029374
1553	6552	0.701812	0.700695	0.00111723
1554	6553	0.760103	0.761033	0.000930398
1555	6554	0.820653	0.822165	0.00151245
1556	6555	0.879099	0.880116	0.00101666
1557	6556	0.93287	0.933447	0.00057662
1558	6557	0.98072	0.98114	0.000419661
1559	6558	1.02216	1.02256	0.000399436
1560	6559	1.05708	1.05749	0.000410736
1561	6560	1.08552	1.08592	0.000396054
1562	6561	1.10766	1.10791	0.000247968
1563	6562	1.12386	1.12381	5.49869e-05
1564	6563	1.13477	1.13418	0.000587983
1565	6564	1.14136	1.14005	0.00131303
1566	6565	1.14514	1.14269	0.00244604
1567	6566	1.1482	1.14425	0.00394819
1568	6567	1.15312	1.1473	0.00581703
1569	6568	1.1625	1.1548	0.00770166
1570	6569	1.17799	1.16909	0.00889808
1571	6570	1.19906	1.19053	0.00853028
1572	6571	1.22205	1.21608	0.00597306
1573	6572	1.24051	1.23877	0.00173652
1574	6573	1.24759	1.24972	0.00212969
1575	6574	1.23924	1.24282	0.00358479
1576	6575	1.21556	1.21824	0.00267563
1577	6576	1.17953	1.1807	0.00116795
1578	6577	1.13521	1.13542	0.000209581
1579	6578	1.08636	1.08667	0.000310979
1580	6579	1.03603	1.03703	0.00100129
1581	6580	0.986437	0.988402	0.00196491
1582	6581	0.939102	0.941838	0.00273551
1583	6582	0.894881	0.898178	0.00329687
1584	6583	0.853995	0.857718	0.00372293
1585	6584	0.815993	0.820286	0.00429258
1586	6585	0.779795	0.784968	0.00517265
1587	6586	0.743984	0.750238	0.00625449
1588	6587	0.707394	0.714517	0.00712328
1589	6588	0.669748	0.677076	0.00732791
1590	6589	0.631903	0.6387	0.00679651
1591	6590	0.595551	0.601459	0.00590781
1592	6591	0.562752	0.56782	0.00506752
1593	6592	0.535727	0.540044	0.0043165
1594	6593	0.516956	0.520328	0.0033724
1595	6594	0.509299	0.511288	0.00198863
1596	6595	0.515792	0.516099	0.000306768
1597	6596	0.538789	0.537877	0.000912121
1598	6597	0.57857	0.57795	0.000619735
1599	6598	0.632394	0.633756	0.00136235
1600	6599	0.695073	0.698646	0.00357269
1601	6600	0.760792	0.764993	0.00420054
1602	6601	0.82473	0.827971	0.00324053
1603	6602	0.88362	0.885823	0.00220337
1604	6603	0.935477	0.937394	0.00191693
1605	6604	0.979113	0.981278	0.00216523
1606	6605	1.01385	1.01646	0.00261254
1607	6606	1.03948	1.04241	0.00293145
1608	6607	1.05639	1.05924	0.00285374
1609	6608	1.06549	1.06796	0.00247186
1610	6609	1.06822	1.06995	0.00173226
1611	6610	1.0664	1.0672	0.000804263
1612	6611	1.06225	1.06181	0.000436018
1613	6612	1.05836	1.05637	0.00199412
1614	6613	1.0576	1.05369	0.00390833
1615	6614	1.06279	1.0568	0.00598569
1616	6615	1.07601	1.06828	0.00772706
1617	6616	1.0978	1.08926	0.00854257
1618	6617	1.12619	1.11863	0.00755713
1619	6618	1.15613	1.15182	0.00430588
1620	6619	1.18036	1.18073	0.000365362
1621	6620	1.19227	1.19631	0.00404152
1622	6621	1.18899	1.1938	0.00480725
1623	6622	1.17192	1.17522	0.00330495
1624	6623	1.14495	1.14622	0.00127213
1625	6624	1.11248	1.11227	0.000210725
1626	6625	1.07831	1.07737	0.000941947
1627	6626	1.0453	1.04413	0.00116594
1628	6627	1.01534	1.01424	0.00110107
1629	6628	0.989392	0.98856	0.000832143
1630	6629	0.967479	0.967224	0.000255366
1631	6630	0.94859	0.949447	0.000857442
1632	6631	0.93074	0.933323	0.00258282
1633	6632	0.911244	0.916093	0.00484913
1634	6633	0.887384	0.894599	0.00721462
1635	6634	0.85742	0.866355	0.00893464
1636	6635	0.821535	0.830789	0.00925391
1637	6636	0.781921	0.789971	0.00805048
1638	6637	0.741861	0.747802	0.00594103
1639	6638	0.704702	0.708377	0.00367522
1640	6639	0.673389	0.675112	0.00172277
1641	6640	0.650441	0.650687	0.000246063
1642	6641	0.637914	0.637221	0.000692567
1643	6642	0.637145	0.636122	0.00102252
1644	6643	0.648343	0.647676	0.000666916
1645	6644	0.670382	0.670609	0.000226904
1646	6645	0.701052	0.70226	0.00120795
1647	6646	0.737716	0.739448	0.00173235
1648	6647	0.778024	0.77955	0.00152613
1649	6648	0.820381	0.821046	0.000665492
1650	6649	0.864057	0.863445	0.000612062
1651	6650	0.908877	0.906921	0.00195614
1652	6651	0.954513	0.951674	0.0028385
1653	6652	0.999658	0.996984	0.00267409
1654	6653	1.0419	1.04042	0.00148319
1655	6654	1.07867	1.07856	0.000106129
1656	6655	1.10835	1.10898	0.000631305
1657	6656	1.13078	1.13116	0.00038404
1658	6657	1.14698	1.14642	0.000562449
1659	6658	1.15877	1.15677	0.00200467
1660	6659	1.16834	1.16472	0.00362263
1661	6660	1.17789	1.17266	0.00522528
1662	6661	1.18926	1.18268	0.00657818
1663	6662	1.20359	1.1961	0.00749098
1664	6663	1.22101	1.21325	0.0077604
1665	6664	1.24048	1.23317	0.00730636
1666	6665	1.25978	1.25366	0.00612481
1667	6666	1.27558	1.27133	0.0042509
1668	6667	1.28375	1.28182	0.00193091
1669	6668	1.28008	1.28041	0.000332846
1670	6669	1.2617	1.26329	0.0015858
1671	6670	1.22855	1.22981	0.00125979
1672	6671	1.18355	1.18361	5.83712e-05
1673	6672	1.13109	1.13051	0.000579236
1674	6673	1.0753	1.0752	9.86283e-05
1675	6674	1.01923	1.02036	0.00113339
1676	6675	0.964772	0.967314	0.00254204
1677	6676	0.912838	0.916591	0.00375291
1678	6677	0.863588	0.868245	0.00465713
1679	6678	0.816667	0.821974	0.00530742
1680	6679	0.771477	0.777238	0.0057609
1681	6680	0.72746	0.733492	0.00603249
1682	6681	0.684341	0.690457	0.00611554
1683	6682	0.642237	0.648314	0.00607655
1684	6683	0.601643	0.607671	0.0060279
1685	6684	0.563349	0.569412	0.00606273
1686	6685	0.5284	0.534534	0.00613421
1687	6686	0.498155	0.504187	0.00603193
1688	6687	0.474467	0.479892	0.00542492
1689	6688	0.459894	0.463919	0.00402457
1690	6689	0.457763	0.459554	0.00179139
1691	6690	0.471682	0.470982	0.000699527
1692	6691	0.504121	0.502084	0.00203654
1693	6692	0.554494	0.553769	0.000725332
1694	6693	0.618362	0.621276	0.00291421
1695	6694	0.688868	0.695027	0.00615882
1696	6695	0.759206	0.765894	0.00668777
1697	6696	0.824225	0.829538	0.00531313
1698	6697	0.880735	0.885052	0.0043172
1699	6698	0.927147	0.931347	0.00420021
1700	6699	0.963001	0.967315	0.00431354
1701	6700	0.988608	0.992968	0.00436025
1702	6701	1.00479	1.00901	0.00421529
1703	6702	1.0127	1.01659	0.00388973
1704	6703	1.01376	1.01716	0.00339887
1705	6704	1.00962	1.01239	0.00277033
1706	6705	1.00222	1.00412	0.0019041
1707	6706	0.99391	0.994559	0.000648678
1708	6707	0.98748	0.986393	0.00108668
1709	6708	0.986053	0.982738	0.00331536
1710	6709	0.992605	0.986902	0.00570305
1711	6710	1.00914	1.00149	0.00764827
1712	6711	1.03572	1.02733	0.0083911
1713	6712	1.0696	1.06244	0.00715874
1714	6713	1.10491	1.10136	0.00355325
1715	6714	1.1342	1.13529	0.00109406
1716	6715	1.15187	1.15587	0.00399945
1717	6716	1.15647	1.16047	0.00400207
1718	6717	1.15019	1.15236	0.00216986
1719	6718	1.13681	1.13687	6.1473e-05
1720	6719	1.12018	1.11849	0.00168515
1721	6720	1.10348	1.1006	0.00287619
1722	6721	1.08904	1.08538	0.00365975
1723	6722	1.07826	1.07422	0.00404152
1724	6723	1.07159	1.06756	0.00403217
1725	6724	1.06842	1.06497	0.00345189
1726	6725	1.0671	1.06484	0.00226036
1727	6726	1.06501	1.06464	0.00036767
1728	6727	1.05876	1.06095	0.00218656
1729	6728	1.04476	1.04982	0.00506434
1730	6729	1.02043	1.02787	0.00743938
1731	6730	0.985762	0.994054	0.00829175
1732	6731	0.943742	0.951263	0.00752082
1733	6732	0.898869	0.904863	0.0059937
1734	6733	0.855344	0.859649	0.00430544
1735	6734	0.816275	0.818938	0.00266278
1736	6735	0.783652	0.784947	0.00129495
1737	6736	0.758477	0.758957	0.000479937
1738	6737	0.740836	0.741228	0.000392098
1739	6738	0.729969	0.730976	0.00100654
1740	6739	0.724452	0.726549	0.00209743
1741	6740	0.722518	0.725858	0.00333999
1742	6741	0.72249	0.726879	0.00438881
1743	6742	0.723207	0.728181	0.00497362
1744	6743	0.724386	0.729266	0.00487968
1745	6744	0.726884	0.730819	0.00393508
1746	6745	0.732828	0.734855	0.00202674
1747	6746	0.745469	0.744704	0.000764735
1748	6747	0.768308	0.764543	0.00376463
1749	6748	0.803175	0.797637	0.00553768
1750	6749	0.848369	0.843333	0.00503616
1751	6750	0.899043	0.895905	0.00313802
1752	6751	0.94978	0.948267	0.00151258
1753	6752	0.996802	0.99619	0.000612011
1754	6753	1.03846	1.03813	0.000331533
1755	6754	1.07466	1.07401	0.000646001
1756	6755	1.1061	1.10478	0.00131967
1757	6756	1.1337	1.13158	0.00211719
1758	6757	1.15828	1.15539	0.00288764
1759	6758	1.18043	1.17687	0.00355836
1760	6759	1.20051	1.19638	0.00413186
1761	6760	1.21879	1.21407	0.00471658
1762	6761	1.23552	1.23021	0.0053072
1763	6762	1.2511	1.24504	0.00605965
1764	6763	1.26613	1.25919	0.00694263
1765	6764	1.28123	1.27344	0.00779114
1766	6765	1.29643	1.28833	0.00809643
1767	6766	1.30986	1.30303	0.00682913
1768	6767	1.31696	1.31322	0.00374078
1769	6768	1.3121	1.31155	0.00055319
1770	6769	1.29193	1.2924	0.000467339
1771	6770	1.25706	1.25643	0.000629053
1772	6771	1.21077	1.20895	0.00182234
1773	6772	1.15686	1.15508	0.00178059
1774	6773	1.0986	1.09798	0.000623434
1775	6774	1.03843	1.03972	0.00128644
1776	6775	0.97805	0.981353	0.0033028
1777	6776	0.91866	0.923525	0.00486451
1778	6777	0.861068	0.866802	0.00573432
1779	6778	0.805805	0.811671	0.00586613
1780	6779	0.753183	0.75872	0.00553677
1781	6780	0.703323	0.708452	0.00512915
1782	6781	0.6562	0.661167	0.00496694
1783	6782	0.61172	0.616927	0.00520683
1784	6783	0.56987	0.575634	0.0057639
1785	6784	0.53092	0.537292	0.00637199
1786	6785	0.495536	0.502323	0.00678676
1787	6786	0.464794	0.471622	0.00682797
1788	6787	0.440213	0.446519	0.00630554
1789	6788	0.423928	0.428899	0.00497064
1790	6789	0.418909	0.421577	0.00266822
1791	6790	0.428909	0.428547	0.000361902
1792	6791	0.457554	0.454552	0.00300208
1793	6792	0.506191	0.503046	0.00314457
1794	6793	0.5716	0.57226	0.000659804
1795	6794	0.646149	0.652544	0.00639457
1796	6795	0.720955	0.730496	0.00954075
1797	6796	0.789137	0.797741	0.00860424
1798	6797	0.846883	0.853582	0.00669865
1799	6798	0.892849	0.898838	0.00598878
1800	6799	0.927161	0.932865	0.00570421
1801	6800	0.950676	0.956124	0.00544814
1802	6801	0.964579	0.969789	0.00520994
1803	6802	0.970222	0.975105	0.0048831
1804	6803	0.969087	0.973567	0.00447957
1805	6804	0.962807	0.966766	0.00395893
1806	6805	0.953222	0.956463	0.00324126
1807	6806	0.942491	0.944666	0.00217525
1808	6807	0.933217	0.933807	0.000589618
1809	6808	0.928476	0.926871	0.00160454
1810	6809	0.931544	0.927314	0.00422954
1811	6810	0.94513	0.938434	0.00669601
1812	6811	0.970256	0.962089	0.0081665
1813	6812	1.00517	0.997361	0.00780866
1814	6813	1.0449	1.03972	0.00517781
1815	6814	1.08239	1.08137	0.00101969
1816	6815	1.11161	1.11387	0.00225697
1817	6816	1.13006	1.13312	0.00305691
1818	6817	1.13877	1.14058	0.00181417
1819	6818	1.14065	1.14048	0.000170649
1820	6819	1.13905	1.13688	0.00216681
1821	6820	1.13686	1.13313	0.00372894
1822	6821	1.13625	1.13134	0.00490933
1823	6822	1.13851	1.13291	0.0055995
1824	6823	1.14398	1.13819	0.00579285
1825	6824	1.15214	1.1466	0.00554373
1826	6825	1.16169	1.15686	0.00482652
1827	6826	1.17063	1.16698	0.00364611
1828	6827	1.17625	1.17434	0.00190665
1829	6828	1.17505	1.17557	0.000522254
1830	6829	1.16312	1.16646	0.00334266
1831	6830	1.1379	1.1431	0.00519759
1832	6831	1.10032	1.10531	0.00499086
1833	6832	1.05454	1.05828	0.00374031
1834	6833	1.00556	1.00845	0.00288866
1835	6834	0.957316	0.959976	0.00265952
1836	6835	0.912268	0.914892	0.00262427
1837	6836	0.87155	0.874249	0.00269901
1838	6837	0.835298	0.838198	0.00289955
1839	6838	0.802925	0.806283	0.00335799
1840	6839	0.773412	0.777471	0.00405859
1841	6840	0.745621	0.750492	0.00487099
1842	6841	0.718595	0.724206	0.00561059
1843	6842	0.691788	0.697909	0.00612119
1844	6843	0.665179	0.671513	0.00633385
1845	6844	0.63931	0.645537	0.00622747
1846	6845	0.615327	0.621089	0.00576237
1847	6846	0.595123	0.599916	0.00479272
1848	6847	0.581533	0.584661	0.00312824
1849	6848	0.578287	0.579091	0.000803573
1850	6849	0.589293	0.587701	0.00159248
1851	6850	0.616981	0.61417	0.00281129
1852	6851	0.660514	0.658614	0.00189965
1853	6852	0.715565	0.715912	0.000347344
1854	6853	0.776187	0.778009	0.00182163
1855	6854	0.837062	0.838754	0.00169158
1856	6855	0.894566	0.895582	0.00101558
1857	6856	0.946666	0.947335	0.00066904
1858	6857	0.992384	0.992991	0.00060701
1859	6858	1.03132	1.032	0.00067821
1860	6859	1.06338	1.06412	0.000742538
1861	6860	1.08864	1.08936	0.00072419
1862	6861	1.10741	1.10791	0.000495642
1863	6862	1.12023	1.12034	0.000109831
1864	6863	1.12795	1.12745	0.00050398
1865	6864	1.13189	1.13044	0.00144592
1866	6865	1.13388	1.13117	0.00270882
1867	6866	1.13636	1.13191	0.00444824
1868	6867	1.14207	1.13568	0.00638902
1869	6868	1.15344	1.14527	0.00817339
1870	6869	1.17146	1.16254	0.00891894
1871	6870	1.19459	1.18669	0.00790241
1872	6871	1.21809	1.21343	0.00465597
1873	6872	1.23495	1.23476	0.000192502
1874	6873	1.23883	1.24195	0.00311746
1875	6874	1.22693	1.23069	0.00375909
1876	6875	1.20044	1.2029	0.00246256
1877	6876	1.16293	1.16385	0.000922146
1878	6877	1.11849	1.1187	0.000212898
1879	6878	1.07076	1.0711	0.000344196
1880	6879	1.02252	1.02359	0.00107119
1881	6880	0.975767	0.977615	0.00184797
1882	6881	0.931794	0.934285	0.0024914
1883	6882	0.891203	0.894203	0.00299998
1884	6883	0.853898	0.857444	0.00354636
1885	6884	0.819046	0.823431	0.00438453
1886	6885	0.785207	0.790771	0.00556429
1887	6886	0.750784	0.757591	0.00680682
1888	6887	0.714732	0.722316	0.00758434
1889	6888	0.677163	0.684645	0.00748184
1890	6889	0.639385	0.645994	0.00660924
1891	6890	0.603428	0.608904	0.00547552
1892	6891	0.571561	0.576043	0.004482
1893	6892	0.546157	0.549769	0.00361166
1894	6893	0.529814	0.532395	0.00258114
1895	6894	0.525394	0.526619	0.00122483
1896	6895	0.535638	0.53546	0.000178298
1897	6896	0.562178	0.561342	0.000836411
1898	6897	0.604343	0.604319	2.39224e-05
1899	6898	0.658762	0.660652	0.00188984
1900	6899	0.720353	0.723712	0.00335905
1901	6900	0.783986	0.787246	0.00325954
1902	6901	0.845632	0.8478	0.00216794
1903	6902	0.902568	0.90393	0.00136196
1904	6903	0.953021	0.954283	0.00126212
1905	6904	0.995757	0.997425	0.0016681
1906	6905	1.02994	1.03218	0.00223748
1907	6906	1.05524	1.05782	0.00258129
1908	6907	1.07197	1.07447	0.00249648
1909	6908	1.0811	1.08308	0.00198353
1910	6909	1.08411	1.08529	0.00118473
1911	6910	1.08294	1.08303	8.84685e-05
1912	6911	1.07992	1.07865	0.00126767
1913	6912	1.07771	1.07478	0.00293035
1914	6913	1.07916	1.07429	0.00487493
1915	6914	1.0868	1.08006	0.0067406
1916	6915	1.10228	1.09408	0.00820253
1917	6916	1.12542	1.11701	0.00841044
1918	6917	1.15346	1.14665	0.00680598
1919	6918	1.1807	1.17765	0.00304616
1920	6919	1.19984	1.20137	0.00152624
1921	6920	1.20506	1.20955	0.00448593
1922	6921	1.19461	1.19916	0.00455367
1923	6922	1.17077	1.17352	0.00275174
1924	6923	1.13783	1.1387	0.000871888
1925	6924	1.10022	1.09998	0.000244924
1926	6925	1.06159	1.06099	0.000596422
1927	6926	1.02457	1.02407	0.00049588
1928	6927	0.990822	0.99061	0.000211775
1929	6928	0.961096	0.961317	0.000220663
1930	6929	0.935195	0.936155	0.000960257
1931	6930	0.911963	0.914138	0.00217451
1932	6931	0.889394	0.893327	0.00393347
1933	6932	0.865022	0.871055	0.00603289
1934	6933	0.836661	0.844607	0.00794571
1935	6934	0.803328	0.812281	0.00895267
1936	6935	0.76583	0.774405	0.00857522
1937	6936	0.726507	0.733517	0.0070101
1938	6937	0.688375	0.693328	0.00495296
1939	6938	0.654432	0.65745	0.00301784
1940	6939	0.627445	0.628899	0.00145436
1941	6940	0.609978	0.61022	0.000241877
1942	6941	0.604253	0.603644	0.000609033
1943	6942	0.611696	0.610772	0.000923844
1944	6943	0.632347	0.631847	0.000499678
1945	6944	0.664608	0.665117	0.000509253
1946	6945	0.705655	0.70712	0.00146457
1947	6946	0.752315	0.754012	0.00169723
1948	6947	0.801864	0.802942	0.0010785
1949	6948	0.852394	0.852379	1.4749e-05
1950	6949	0.90269	0.901598	0.00109206
1951	6950	0.951768	0.950022	0.00174608
1952	6951	0.998298	0.996683	0.00161505
1953	6952	1.04039	1.03969	0.000695383
1954	6953	1.07608	1.07652	0.000435341
1955	6954	1.1041	1.10519	0.00108824
1956	6955	1.12434	1.12527	0.000926989
1957	6956	1.13776	1.13786	9.55372e-05
1958	6957	1.1461	1.1449	0.0011987
1959	6958	1.15161	1.14882	0.00278596
1960	6959	1.15675	1.15227	0.00447604
1961	6960	1.16389	1.15776	0.00612705
1962	6961	1.17483	1.16742	0.00740512
1963	6962	1.19044	1.18229	0.00815136
1964	6963	1.21017	1.20223	0.00793901
1965	6964	1.23176	1.22514	0.00661748
1966	6965	1.25119	1.24704	0.00414587
1967	6966	1.2632	1.26219	0.00100506
1968	6967	1.26269	1.26441	0.00172036
1969	6968	1.24664	1.2495	0.00285941
1970	6969	1.21544	1.21755	0.00210884
1971	6970	1.17242	1.17309	0.000666512
1972	6971	1.12216	1.122	0.000164575
1973	6972	1.06885	1.06896	0.000107468
1974	6973	1.0156	1.01665	0.0010482
1975	6974	0.964408	0.966536	0.00212764
1976	6975	0.916271	0.919356	0.00308462
1977	6976	0.87137	0.875229	0.00385915
1978	6977	0.829217	0.83382	0.00460349
1979	6978	0.788881	0.79426	0.00537946
1980	6979	0.749314	0.755434	0.0061202
1981	6980	0.709744	0.716378	0.00663376
1982	6981	0.669983	0.676757	0.00677412
1983	6982	0.630523	0.637088	0.00656474
1984	6983	0.59242	0.598603	0.00618265
1985	6984	0.557108	0.562902	0.00579375
1986	6985	0.526319	0.53169	0.0053709
1987	6986	0.502183	0.506843	0.00466027
1988	6987	0.487403	0.490765	0.0033617
1989	6988	0.48527	0.486682	0.00141247
1990	6989	0.499095	0.498475	0.000620001
1991	6990	0.530823	0.529351	0.00147229
1992	6991	0.579413	0.579362	5.14712e-05
1993	6992	0.640475	0.64344	0.00296513
1994	6993	0.707797	0.71297	0.00517302
1995	6994	0.775454	0.78052	0.00506614
1996	6995	0.838992	0.842718	0.00372592
1997	6996	0.895524	0.898454	0.00292971
1998	6997	0.943361	0.946297	0.00293603
[truncated: 2,700 more rows]

## Sheet: Fig3b_right
	Time Steps	true	test	prediction error
0	4999	1.14255	1.03342	0.109129
1	5000	1.1375	1.01705	0.12045
2	5001	1.12152	1.00605	0.115471
3	5002	1.09287	1.03458	0.0582915
4	5003	1.05326	1.02408	0.0291821
5	5004	1.00715	1.04655	0.0394015
6	5005	0.959367	1.0342	0.0748344
7	5006	0.913603	0.995595	0.0819916
8	5007	0.872105	0.964477	0.0923723
9	5008	0.835902	0.893825	0.0579234
10	5009	0.805054	0.861249	0.0561947
11	5010	0.778871	0.71927	0.0596014
12	5011	0.75617	0.791508	0.0353382
13	5012	0.735585	0.729322	0.0062634
14	5013	0.715908	0.693145	0.0227632
15	5014	0.696379	0.693692	0.00268741
16	5015	0.676881	0.725011	0.0481304
17	5016	0.65804	0.718927	0.0608868
18	5017	0.641308	0.724784	0.0834764
19	5018	0.629119	0.752535	0.123416
20	5019	0.62496	0.729111	0.104151
21	5020	0.632936	0.68318	0.0502436
22	5021	0.656307	0.662681	0.00637433
23	5022	0.695378	0.663453	0.0319255
24	5023	0.746588	0.663954	0.0826337
25	5024	0.804067	0.710355	0.093712
26	5025	0.862237	0.738734	0.123503
27	5026	0.917312	0.803702	0.11361
28	5027	0.967349	0.937971	0.029378
29	5028	1.01164	0.960883	0.0507565
30	5029	1.05009	1.01366	0.0364307
31	5030	1.08287	1.01946	0.0634135
32	5031	1.11017	1.06274	0.0474287
33	5032	1.13219	1.13015	0.00203745
34	5033	1.14924	1.18434	0.0350988
35	5034	1.16182	1.16908	0.00726362
36	5035	1.17077	1.15942	0.0113515
37	5036	1.17744	1.15706	0.0203845
38	5037	1.18376	1.16102	0.0227395
39	5038	1.1921	1.15472	0.0373803
40	5039	1.20461	1.14653	0.0580803
41	5040	1.22203	1.13963	0.0824021
42	5041	1.24235	1.13398	0.108365
43	5042	1.26033	1.13837	0.12196
44	5043	1.26909	1.15466	0.114434
45	5044	1.2634	1.18673	0.0766691
46	5045	1.24192	1.22827	0.0136477
47	5046	1.20675	1.25305	0.0463027
48	5047	1.16159	1.23532	0.0737284
49	5048	1.11027	1.17548	0.0652093
50	5049	1.05602	1.10319	0.0471656
51	5050	1.00129	1.07482	0.0735346
52	5051	0.947831	0.998216	0.0503847
53	5052	0.896798	0.957745	0.0609472
54	5053	0.848798	0.87961	0.0308118
55	5054	0.803921	0.810261	0.0063399
56	5055	0.761739	0.782475	0.0207363
57	5056	0.72141	0.681402	0.0400078
58	5057	0.681993	0.66248	0.0195134
59	5058	0.642954	0.688683	0.0457295
60	5059	0.604561	0.696464	0.0919026
61	5060	0.567873	0.632535	0.0646622
62	5061	0.534448	0.658518	0.12407
63	5062	0.506129	0.628067	0.121938
64	5063	0.485098	0.571516	0.0864179
65	5064	0.474078	0.553889	0.0798115
66	5065	0.476368	0.477448	0.00108026
67	5066	0.495251	0.462043	0.0332077
68	5067	0.532492	0.461287	0.0712045
69	5068	0.586532	0.553672	0.0328595
70	5069	0.652106	0.62606	0.0260457
71	5070	0.722116	0.749793	0.0276772
72	5071	0.790184	0.744318	0.0458656
73	5072	0.85198	0.797806	0.054174
74	5073	0.90516	0.85882	0.0463395
75	5074	0.948715	0.979362	0.0306466
76	5075	0.98241	0.985393	0.00298253
77	5076	1.0065	1.0755	0.0690031
78	5077	1.02166	1.09256	0.0708974
79	5078	1.02894	1.12621	0.0972654
80	5079	1.02976	1.12536	0.0956047
81	5080	1.02584	1.12692	0.10108
82	5081	1.01924	1.12733	0.108091
83	5082	1.01241	1.10704	0.0946277
84	5083	1.00821	1.08359	0.0753793
85	5084	1.00972	1.06072	0.0509996
86	5085	1.01965	1.04276	0.0231052
87	5086	1.03945	1.03287	0.00658193
88	5087	1.06825	1.0328	0.0354463
89	5088	1.10202	1.04603	0.0559862
90	5089	1.13393	1.07553	0.0584011
91	5090	1.15676	1.12247	0.0342903
92	5091	1.16634	1.17948	0.0131414
93	5092	1.16272	1.22181	0.059092
94	5093	1.14896	1.2155	0.0665364
95	5094	1.12907	1.16046	0.0313941
96	5095	1.10681	1.11453	0.00771523
97	5096	1.08519	1.07944	0.00575392
98	5097	1.06629	1.05659	0.00970244
99	5098	1.0513	1.01334	0.0379638
100	5099	1.04041	0.969874	0.0705359
101	5100	1.03276	0.962978	0.0697818
102	5101	1.02644	0.952012	0.0744283
103	5102	1.01856	0.943974	0.0745864
104	5103	1.0057	0.894774	0.110926
105	5104	0.984736	0.933783	0.0509532
106	5105	0.954313	0.945884	0.00842901
107	5106	0.915863	0.936407	0.0205438
108	5107	0.873045	0.945246	0.072201
109	5108	0.830073	0.898613	0.0685403
110	5109	0.79052	0.939258	0.148738
111	5110	0.757017	0.892246	0.135229
112	5111	0.731321	0.759037	0.0277161
113	5112	0.714341	0.829788	0.115447
114	5113	0.70608	0.647672	0.0584077
115	5114	0.705638	0.651855	0.0537827
116	5115	0.711402	0.643767	0.067635
117	5116	0.721442	0.732615	0.0111733
118	5117	0.734001	0.777319	0.0433177
119	5118	0.747961	0.790433	0.0424718
120	5119	0.763228	0.829233	0.0660048
121	5120	0.780941	0.792997	0.0120565
122	5121	0.80337	0.903119	0.0997492
123	5122	0.833118	0.874268	0.0411504
124	5123	0.871426	0.863121	0.00830546
125	5124	0.916562	0.913121	0.00344099
126	5125	0.964209	0.910199	0.0540101
127	5126	1.00978	0.936952	0.0728277
128	5127	1.05031	0.970442	0.0798682
129	5128	1.08487	0.992466	0.0924041
130	5129	1.11393	1.06015	0.0537808
131	5130	1.13872	1.08188	0.0568351
132	5131	1.16062	1.08727	0.0733471
133	5132	1.18081	1.10706	0.0737525
134	5133	1.20008	1.14876	0.0513196
135	5134	1.21883	1.13997	0.0788587
136	5135	1.23716	1.15461	0.0825525
137	5136	1.255	1.17354	0.081465
138	5137	1.2722	1.18629	0.0859069
139	5138	1.28849	1.19422	0.0942717
140	5139	1.30307	1.19772	0.10535
141	5140	1.31388	1.19244	0.121443
142	5141	1.31696	1.18956	0.127395
143	5142	1.30749	1.18343	0.124056
144	5143	1.2828	1.18197	0.100834
145	5144	1.24404	1.18063	0.0634122
146	5145	1.19492	1.17079	0.0241348
147	5146	1.13949	1.15961	0.0201196
148	5147	1.08096	1.145	0.064039
149	5148	1.02149	1.07514	0.0536547
150	5149	0.962415	0.992463	0.0300481
151	5150	0.904539	0.929944	0.025405
152	5151	0.848348	0.901063	0.0527153
153	5152	0.794166	0.821171	0.0270052
154	5153	0.742232	0.746628	0.00439563
155	5154	0.692721	0.648637	0.044084
156	5155	0.645763	0.613889	0.0318737
157	5156	0.601474	0.601265	0.000209411
158	5157	0.560036	0.570094	0.0100581
159	5158	0.521821	0.534548	0.0127275
160	5159	0.487532	0.49868	0.0111481
161	5160	0.458303	0.476077	0.0177739
162	5161	0.435814	0.42472	0.0110941
163	5162	0.422459	0.399774	0.0226846
164	5163	0.42147	0.40435	0.0171199
165	5164	0.436606	0.389832	0.0467744
166	5165	0.47089	0.382477	0.0884129
167	5166	0.524402	0.463981	0.0604213
168	5167	0.592657	0.456427	0.13623
169	5168	0.667645	0.636975	0.0306701
170	5169	0.74103	0.707339	0.0336909
171	5170	0.806744	0.762236	0.044508
172	5171	0.861591	0.799863	0.0617276
173	5172	0.904574	0.917835	0.0132614
174	5173	0.936008	0.958735	0.0227273
175	5174	0.956867	1.02451	0.0676432
176	5175	0.968421	1.07004	0.101619
177	5176	0.972088	1.09705	0.124963
178	5177	0.969401	1.11414	0.14474
179	5178	0.962052	1.10885	0.146795
180	5179	0.951971	1.09732	0.145352
181	5180	0.94145	1.07815	0.136696
182	5181	0.933242	1.05527	0.122032
183	5182	0.930503	1.02994	0.0994413
184	5183	0.936384	1.00707	0.0706856
185	5184	0.95318	0.991321	0.0381413
186	5185	0.981232	0.985627	0.0043949
187	5186	1.01795	0.991885	0.026065
188	5187	1.05761	1.01349	0.0441158
189	5188	1.09308	1.05196	0.0411177
190	5189	1.11907	1.10986	0.00921098
191	5190	1.13416	1.17235	0.0381922
192	5191	1.14012	1.2011	0.0609751
193	5192	1.14018	1.16338	0.0232044
194	5193	1.13762	1.10177	0.035855
195	5194	1.1352	1.07939	0.0558142
196	5195	1.13485	1.07078	0.0640736
197	5196	1.13759	1.07048	0.0671138
198	5197	1.14354	1.03448	0.109058
199	5198	1.15192	1.0195	0.132417
200	5199	1.16121	1.01208	0.149133
201	5200	1.1692	1.03209	0.137108
202	5201	1.17294	1.02261	0.150327
203	5202	1.16875	1.04307	0.125682
204	5203	1.1529	1.0283	0.124597
205	5204	1.12371	1.06756	0.0561527
206	5205	1.08322	1.04247	0.040754
207	5206	1.0361	1.04593	0.00982702
208	5207	0.987153	1.0537	0.0665485
209	5208	0.939919	1.02702	0.0871018
210	5209	0.89643	0.995574	0.0991443
211	5210	0.857506	0.894918	0.037412
212	5211	0.82304	0.833081	0.010041
213	5212	0.792277	0.738116	0.0541612
214	5213	0.764107	0.709372	0.0547352
215	5214	0.737385	0.728264	0.00912069
216	5215	0.711222	0.710936	0.000286226
217	5216	0.685194	0.708444	0.0232498
218	5217	0.659431	0.681761	0.0223302
219	5218	0.634648	0.744728	0.11008
220	5219	0.612215	0.698267	0.086052
221	5220	0.594325	0.679997	0.0856723
222	5221	0.584151	0.636061	0.0519103
223	5222	0.585633	0.709804	0.124171
224	5223	0.602411	0.645289	0.042878
225	5224	0.635942	0.695484	0.0595423
226	5225	0.684048	0.641774	0.042274
227	5226	0.741529	0.674825	0.0667036
228	5227	0.802447	0.710975	0.0914723
229	5228	0.862069	0.928993	0.0669242
230	5229	0.917438	0.831285	0.0861528
231	5230	0.967014	0.936739	0.0302746
232	5231	1.01012	0.939851	0.0702687
233	5232	1.04652	1.01207	0.0344453
234	5233	1.07621	1.07244	0.00376894
235	5234	1.09933	1.08362	0.0157117
236	5235	1.11623	1.13571	0.019485
237	5236	1.12753	1.14949	0.0219616
238	5237	1.1342	1.14689	0.0126861
239	5238	1.1377	1.15145	0.0137462
240	5239	1.14003	1.14973	0.00970214
241	5240	1.14376	1.14398	0.000222116
242	5241	1.1516	1.13363	0.0179745
243	5242	1.16554	1.12073	0.044812
244	5243	1.18571	1.11281	0.0729028
245	5244	1.20931	1.11174	0.0975696
246	5245	1.23046	1.12302	0.107444
247	5246	1.24205	1.15304	0.0890138
248	5247	1.23896	1.19981	0.0391498
249	5248	1.22013	1.24443	0.0243033
250	5249	1.18798	1.2549	0.0669242
251	5250	1.14645	1.21694	0.0704874
252	5251	1.0995	1.15609	0.0565942
253	5252	1.05041	1.09206	0.0416514
254	5253	1.00165	1.0331	0.0314482
255	5254	0.954906	0.977532	0.0226264
256	5255	0.911205	0.949979	0.0387739
257	5256	0.870899	0.87282	0.00192075
258	5257	0.833647	0.812836	0.020811
259	5258	0.798417	0.765973	0.0324442
260	5259	0.763718	0.769228	0.00551001
261	5260	0.728153	0.700806	0.027347
262	5261	0.691126	0.72896	0.0378343
263	5262	0.653237	0.692914	0.0396765
264	5263	0.61609	0.660687	0.044597
265	5264	0.581778	0.698444	0.116666
266	5265	0.552554	0.626956	0.0744023
267	5266	0.530841	0.628171	0.0973301
268	5267	0.519378	0.608855	0.0894773
269	5268	0.521123	0.544714	0.0235908
270	5269	0.538612	0.494624	0.0439878
271	5270	0.572732	0.512094	0.060638
272	5271	0.621637	0.577373	0.0442636
273	5272	0.680891	0.651864	0.0290265
274	5273	0.744967	0.714176	0.0307915
275	5274	0.808917	0.764754	0.0441628
276	5275	0.869169	0.841331	0.0278377
277	5276	0.923434	0.874148	0.0492859
278	5277	0.970256	0.921279	0.0489773
279	5278	1.00867	1.00444	0.0042318
280	5279	1.03817	1.03488	0.00328926
281	5280	1.05881	1.07743	0.0186235
282	5281	1.07125	1.14311	0.0718617
283	5282	1.07673	1.14621	0.0694787
284	5283	1.07697	1.13727	0.0603046
285	5284	1.07407	1.13459	0.0605181
286	5285	1.07051	1.12819	0.0576793
287	5286	1.06908	1.10942	0.0403403
288	5287	1.0726	1.08974	0.0171434
289	5288	1.0834	1.07714	0.00625812
290	5289	1.10249	1.07031	0.0321819
291	5290	1.12871	1.07362	0.0550942
292	5291	1.15795	1.08842	0.0695284
293	5292	1.18348	1.1186	0.0648798
294	5293	1.19815	1.1618	0.0363455
295	5294	1.19775	1.2067	0.00895247
296	5295	1.18248	1.2313	0.0488196
297	5296	1.15574	1.21705	0.061315
298	5297	1.12202	1.17434	0.0523183
299	5298	1.08542	1.12879	0.0433656
300	5299	1.04913	1.08111	0.0319767
301	5300	1.01535	1.03662	0.021266
302	5301	0.985334	0.970559	0.0147745
303	5302	0.95941	0.941059	0.0183505
304	5303	0.936931	0.868055	0.0688762
305	5304	0.916278	0.856368	0.0599104
306	5305	0.895066	0.834262	0.0608043
307	5306	0.870688	0.825501	0.0451873
308	5307	0.841213	0.85491	0.0136972
309	5308	0.806318	0.814789	0.00847108
310	5309	0.767603	0.893574	0.125971
311	5310	0.727959	0.834012	0.106053
312	5311	0.690594	0.857802	0.167208
313	5312	0.658485	0.782559	0.124074
314	5313	0.634295	0.801497	0.167202
315	5314	0.620375	0.68551	0.0651348
316	5315	0.61852	0.626668	0.00814821
317	5316	0.629489	0.594548	0.0349411
318	5317	0.652586	0.617432	0.035154
319	5318	0.685724	0.676841	0.00888299
320	5319	0.726043	0.701529	0.0245138
321	5320	0.77074	0.760308	0.0104322
322	5321	0.817672	0.796798	0.0208743
323	5322	0.865522	0.790792	0.0747296
324	5323	0.913554	0.877586	0.0359679
325	5324	0.961016	0.92853	0.0324859
326	5325	1.00651	0.976684	0.0298263
327	5326	1.04788	0.97378	0.0741004
328	5327	1.08299	1.03608	0.0469064
329	5328	1.11058	1.0501	0.060481
330	5329	1.13067	1.07294	0.0577306
331	5330	1.14438	1.09645	0.0479325
332	5331	1.15358	1.1145	0.0390762
333	5332	1.16054	1.15031	0.0102299
334	5333	1.16764	1.16992	0.00227542
335	5334	1.17699	1.13427	0.0427207
336	5335	1.19	1.12847	0.0615302
337	5336	1.20703	1.12853	0.0785027
338	5337	1.22706	1.13706	0.0899998
339	5338	1.24756	1.15566	0.0918989
340	5339	1.26453	1.18043	0.0841045
341	5340	1.27309	1.20523	0.0678591
342	5341	1.26872	1.2212	0.0475162
343	5342	1.24894	1.22041	0.0285296
344	5343	1.21451	1.20768	0.00682628
345	5344	1.16895	1.18526	0.0163088
346	5345	1.11678	1.15523	0.0384474
347	5346	1.06202	1.11412	0.0521
348	5347	1.00759	1.07147	0.0638774
349	5348	0.955267	0.993801	0.038534
350	5349	0.905872	0.937456	0.0315841
351	5350	0.859461	0.885934	0.0264726
352	5351	0.815519	0.808374	0.00714505
353	5352	0.773217	0.737906	0.0353109
354	5353	0.731743	0.726278	0.00546461
355	5354	0.69062	0.671589	0.0190313
356	5355	0.649898	0.738981	0.0890834
357	5356	0.610164	0.675593	0.0654292
358	5357	0.572417	0.670072	0.0976547
359	5358	0.537962	0.621852	0.08389
360	5359	0.508423	0.593551	0.0851275
361	5360	0.485899	0.600713	0.114814
362	5361	0.473158	0.490934	0.0177764
363	5362	0.47361	0.474436	0.000825854
364	5363	0.490626	0.483082	0.00754446
365	5364	0.525986	0.445978	0.0800083
366	5365	0.57819	0.524718	0.0534724
367	5366	0.642265	0.570118	0.0721468
368	5367	0.71156	0.653633	0.0579268
369	5368	0.779964	0.74901	0.0309535
370	5369	0.843032	0.828976	0.014056
371	5370	0.898018	0.819285	0.0787329
372	5371	0.94347	0.907128	0.0363417
373	5372	0.978863	1.0297	0.0508343
374	5373	1.00435	1.06231	0.0579571
375	5374	1.02062	1.05982	0.0391989
376	5375	1.02875	1.14568	0.11693
377	5376	1.03013	1.14412	0.11399
378	5377	1.02647	1.13149	0.105024
379	5378	1.0198	1.12291	0.103112
380	5379	1.01257	1.10749	0.0949171
381	5380	1.00765	1.08555	0.0778999
382	5381	1.00817	1.06471	0.0565445
383	5382	1.01687	1.04599	0.0291241
384	5383	1.03535	1.03311	0.00224348
385	5384	1.06305	1.03021	0.0328399
386	5385	1.09648	1.042	0.0544796
387	5386	1.1292	1.0711	0.0580963
388	5387	1.1538	1.11828	0.0355184
389	5388	1.16536	1.17519	0.00982829
390	5389	1.16334	1.21682	0.0534763
391	5390	1.15057	1.21314	0.0625683
392	5391	1.13113	1.16565	0.0345198
393	5392	1.10891	1.12169	0.0127798
394	5393	1.08704	1.08896	0.00192288
395	5394	1.06776	1.08945	0.0216916
396	5395	1.05239	1.00838	0.044006
397	5396	1.04125	0.978288	0.0629615
398	5397	1.03359	0.971734	0.0618564
399	5398	1.02759	0.932944	0.0946464
400	5399	1.02044	0.919369	0.101071
401	5400	1.00872	0.909432	0.099288
402	5401	0.98923	0.988213	0.00101684
403	5402	0.960279	0.914941	0.0453382
404	5403	0.922878	0.967482	0.0446044
405	5404	0.880452	0.970602	0.0901503
406	5405	0.837262	0.904317	0.0670548
407	5406	0.797053	0.926938	0.129885
408	5407	0.762626	0.910588	0.147962
409	5408	0.735872	0.789461	0.0535891
410	5409	0.717815	0.732962	0.0151474
411	5410	0.708563	0.673033	0.0355299
412	5411	0.707295	0.610803	0.0964925
413	5412	0.712433	0.666157	0.0462758
414	5413	0.722017	0.717541	0.00447551
415	5414	0.734211	0.741557	0.00734596
416	5415	0.747782	0.729136	0.0186464
417	5416	0.762495	0.790013	0.0275177
418	5417	0.779346	0.809764	0.030418
419	5418	0.800505	0.846602	0.0460974
420	5419	0.828649	0.871196	0.0425471
421	5420	0.865388	0.864866	0.000521506
422	5421	0.909514	0.904792	0.0047223
423	5422	0.956992	0.876413	0.0805786
424	5423	1.0031	0.928295	0.0748052
425	5424	1.04455	0.966505	0.0780454
426	5425	1.0801	0.986817	0.0932831
427	5426	1.11007	1.03342	0.0766484
428	5427	1.1356	1.08417	0.0514294
429	5428	1.15806	1.09677	0.0612874
430	5429	1.17866	1.106	0.072658
431	5430	1.19822	1.1572	0.0410229
432	5431	1.21719	1.13758	0.0796121
433	5432	1.23568	1.15087	0.084807
434	5433	1.25363	1.17204	0.0815937
435	5434	1.2709	1.18546	0.0854373
436	5435	1.28727	1.1932	0.094069
437	5436	1.30208	1.19647	0.105607
438	5437	1.31353	1.19427	0.11926
439	5438	1.31798	1.18935	0.128627
440	5439	1.31059	1.18261	0.127983
441	5440	1.28817	1.18024	0.107932
442	5441	1.25129	1.17689	0.0744049
443	5442	1.2034	1.17411	0.0292877
444	5443	1.14859	1.16419	0.0155959
445	5444	1.09023	1.1508	0.0605728
446	5445	1.03063	1.07946	0.0488289
447	5446	0.971246	0.996873	0.0256274
448	5447	0.912956	0.91791	0.00495368
449	5448	0.856296	0.847163	0.00913306
450	5449	0.801623	0.825779	0.0241556
451	5450	0.749195	0.763235	0.0140398
452	5451	0.699203	0.70795	0.00874731
453	5452	0.651782	0.629424	0.022358
454	5453	0.607045	0.668842	0.0617974
455	5454	0.56515	0.574172	0.00902175
456	5455	0.526422	0.545409	0.0189874
457	5456	0.491496	0.53131	0.0398137
458	5457	0.461423	0.519147	0.0577242
459	5458	0.437784	0.432592	0.00519243
460	5459	0.422848	0.426358	0.00351043
461	5460	0.419723	0.460632	0.0409087
462	5461	0.432161	0.41397	0.0181913
463	5462	0.463454	0.397288	0.0661657
464	5463	0.514302	0.438894	0.0754084
465	5464	0.580913	0.563614	0.0172991
466	5465	0.655581	0.766421	0.11084
467	5466	0.729758	0.739071	0.0093132
468	5467	0.796924	0.742119	0.0548051
469	5468	0.853482	0.822487	0.0309952
470	5469	0.898184	0.924916	0.0267318
471	5470	0.931216	0.986868	0.0556516
472	5471	0.953496	1.0334	0.0799069
473	5472	0.966273	1.06512	0.0988508
474	5473	0.970951	1.09554	0.124592
475	5474	0.969045	1.11057	0.141526
476	5475	0.962215	1.11047	0.148257
477	5476	0.952348	1.09896	0.146609
478	5477	0.941669	1.08032	0.138648
479	5478	0.932855	1.05823	0.125372
480	5479	0.929022	1.03319	0.104167
481	5480	0.933376	1.00933	0.0759571
482	5481	0.948423	0.992221	0.0437978
483	5482	0.974878	0.984836	0.00995762
484	5483	1.01064	0.989229	0.0214109
485	5484	1.05041	1.00783	0.0425849
486	5485	1.08709	1.04389	0.0431955
487	5486	1.11491	1.09887	0.016041
488	5487	1.13187	1.16292	0.0310535
489	5488	1.13934	1.20045	0.0611077
490	5489	1.14041	1.17249	0.0320801
491	5490	1.1384	1.10723	0.0311744
492	5491	1.13616	1.08036	0.0558014
493	5492	1.13574	1.07035	0.0653883
494	5493	1.1383	1.07127	0.0670302
495	5494	1.14408	1.07211	0.0719706
496	5495	1.15242	1.01856	0.133862
497	5496	1.16192	1.00956	0.152363
498	5497	1.1705	1.0355	0.135003
499	5498	1.17534	1.00582	0.169518
500	5499	1.17287	1.06832	0.104552
501	5500	1.15923	1.0322	0.127026
502	5501	1.13225	1.05187	0.0803767
503	5502	1.09333	1.07484	0.0184887
504	5503	1.04689	1.08156	0.0346664
505	5504	0.997873	1.04779	0.0499154
506	5505	0.950038	1.01961	0.0695687
507	5506	0.90565	1.00305	0.097401
508	5507	0.865695	0.908107	0.0424116
509	5508	0.830195	0.82896	0.00123531
510	5509	0.798482	0.760914	0.037568
511	5510	0.769494	0.71118	0.0583142
512	5511	0.742088	0.6852	0.056888
513	5512	0.715343	0.705851	0.00949154
514	5513	0.688774	0.704633	0.015859
515	5514	0.662432	0.689936	0.0275042
516	5515	0.636938	0.684595	0.0476565
517	5516	0.613531	0.706254	0.0927232
518	5517	0.594229	0.730695	0.136466
519	5518	0.582005	0.702441	0.120436
520	5519	0.580689	0.657722	0.0770332
521	5520	0.594099	0.630552	0.0364532
522	5521	0.624282	0.62989	0.00560819
523	5522	0.66983	0.63387	0.0359598
524	5523	0.726016	0.65648	0.0695357
525	5524	0.786864	0.703745	0.0831186
526	5525	0.847291	0.78878	0.0585107
527	5526	0.903956	0.851843	0.0521133
528	5527	0.955037	0.91026	0.0447766
529	5528	0.999685	1.00118	0.00149762
530	5529	1.03757	0.996952	0.0406181
531	5530	1.06862	1.05758	0.0110388
532	5531	1.09295	1.07553	0.0174185
533	5532	1.1109	1.11112	0.000223072
534	5533	1.12302	1.15384	0.0308224
535	5534	1.13024	1.14643	0.0161901
536	5535	1.13391	1.14822	0.01431
537	5536	1.13597	1.15204	0.0160688
538	5537	1.1389	1.14386	0.00496064
539	5538	1.14544	1.13333	0.0121091
540	5539	1.15787	1.12056	0.037309
541	5540	1.17685	1.11221	0.0646364
542	5541	1.20032	1.10875	0.09157
543	5542	1.22305	1.11698	0.106069
544	5543	1.23793	1.1431	0.0948268
545	5544	1.23905	1.18755	0.0514956
546	5545	1.22433	1.23605	0.011715
547	5546	1.19549	1.25649	0.0610046
548	5547	1.1563	1.22861	0.0723115
549	5548	1.11082	1.16923	0.0584089
550	5549	1.06254	1.10933	0.0467949
551	5550	1.01411	1.06502	0.0509067
552	5551	0.967416	1.02309	0.0556756
553	5552	0.923621	0.936914	0.0132931
554	5553	0.883229	0.871649	0.0115798
555	5554	0.846036	0.816693	0.0293425
556	5555	0.811118	0.809608	0.00150997
557	5556	0.776998	0.760931	0.016067
558	5557	0.742142	0.717296	0.0248464
559	5558	0.705681	0.699111	0.00657045
560	5559	0.667934	0.701812	0.0338784
561	5560	0.63035	0.715301	0.0849513
562	5561	0.594996	0.688974	0.0939777
563	5562	0.564138	0.684994	0.120856
564	5563	0.540166	0.640456	0.10029
565	5564	0.52573	0.591635	0.0659045
566	5565	0.523734	0.52676	0.00302644
567	5566	0.53685	0.496106	0.0407443
568	5567	0.56643	0.519833	0.046597
569	5568	0.61134	0.556951	0.0543891
570	5569	0.667768	0.643107	0.0246609
571	5570	0.730431	0.713724	0.0167071
572	5571	0.794262	0.750941	0.0433215
573	5572	0.855416	0.799498	0.0559177
574	5573	0.91135	0.844451	0.0668991
575	5574	0.960417	0.917477	0.0429397
576	5575	1.00149	0.972043	0.0294475
577	5576	1.03384	1.01473	0.0191066
578	5577	1.05729	1.05794	0.000649782
579	5578	1.07231	1.09865	0.0263362
580	5579	1.07996	1.13821	0.0582482
581	5580	1.08184	1.17351	0.0916684
582	5581	1.07994	1.14486	0.0649212
583	5582	1.07667	1.13058	0.0539131
584	5583	1.07473	1.11691	0.0421751
585	5584	1.07697	1.09653	0.0195586
586	5585	1.08585	1.08245	0.00339713
587	5586	1.10277	1.07494	0.0278318
588	5587	1.12718	1.07536	0.0518244
589	5588	1.15578	1.08731	0.0684747
590	5589	1.18242	1.11368	0.068735
591	5590	1.19979	1.15353	0.0462641
592	5591	1.20264	1.19852	0.0041232
593	5592	1.19004	1.22907	0.0390266
594	5593	1.16479	1.22425	0.059464
595	5594	1.1313	1.18433	0.053033
596	5595	1.09389	1.14124	0.0473475
597	5596	1.05601	1.09242	0.0364059
598	5597	1.02013	1.05459	0.0344594
599	5598	0.987739	0.985499	0.00223989
600	5599	0.95942	0.954639	0.00478069
601	5600	0.934799	0.879886	0.0549134
602	5601	0.912536	0.81821	0.0943259
603	5602	0.890471	0.843847	0.0466238
604	5603	0.866075	0.845665	0.0204104
605	5604	0.837253	0.857685	0.0204321
606	5605	0.803277	0.824052	0.0207754
607	5606	0.765272	0.834034	0.0687621
608	5607	0.725808	0.837703	0.111895
609	5608	0.687989	0.820017	0.132028
610	5609	0.654805	0.801621	0.146816
611	5610	0.628991	0.799345	0.170354
612	5611	0.613043	0.664768	0.051725
613	5612	0.609033	0.595812	0.0132207
614	5613	0.618134	0.622084	0.00394973
615	5614	0.640081	0.575658	0.0644227
616	5615	0.673043	0.627993	0.0450499
617	5616	0.71414	0.70376	0.0103797
618	5617	0.760321	0.737097	0.0232244
619	5618	0.809077	0.807957	0.00112049
620	5619	0.858725	0.788471	0.0702537
621	5620	0.908231	0.801271	0.10696
622	5621	0.956689	0.921392	0.0352972
623	5622	1.00274	0.994902	0.00783844
624	5623	1.0444	1.00618	0.0382227
625	5624	1.07964	1.05671	0.0229293
626	5625	1.10725	1.03859	0.0686601
627	5626	1.12719	1.08165	0.0455394
628	5627	1.14049	1.10313	0.0373576
629	5628	1.14897	1.15262	0.00364813
630	5629	1.1549	1.15023	0.00466873
631	5630	1.16072	1.13663	0.0240854
632	5631	1.1687	1.12954	0.0391552
633	5632	1.18051	1.12434	0.0561664
634	5633	1.19678	1.12472	0.0720582
635	5634	1.21676	1.13091	0.0858545
636	5635	1.23801	1.14736	0.0906465
637	5636	1.25645	1.17166	0.0847932
638	5637	1.26692	1.19869	0.0682298
639	5638	1.26455	1.22019	0.0443625
640	5639	1.24664	1.22431	0.0223281
641	5640	1.21381	1.21219	0.00162337
642	5641	1.16956	1.18908	0.0195229
643	5642	1.11844	1.16044	0.0419953
644	5643	1.06456	1.13632	0.0717607
645	5644	1.01093	1.08392	0.0729855
646	5645	0.95942	1.01134	0.0519184
647	5646	0.91095	0.925517	0.0145669
648	5647	0.865627	0.899978	0.0343515
649	5648	0.822932	0.780167	0.0427652
650	5649	0.781952	0.781245	0.000706881
651	5650	0.741723	0.705721	0.0360018
652	5651	0.701592	0.663955	0.0376373
653	5652	0.66148	0.739113	0.0776333
654	5653	0.621939	0.701001	0.0790617
655	5654	0.584026	0.700062	0.116036
656	5655	0.549139	0.650362	0.101223
657	5656	0.518983	0.609023	0.0900399
658	5657	0.495692	0.572741	0.0770488
659	5658	0.482015	0.513886	0.0318712
660	5659	0.481299	0.475032	0.00626726
661	5660	0.496858	0.454124	0.0427343
662	5661	0.530504	0.473005	0.0574987
663	5662	0.58091	0.645168	0.0642575
664	5663	0.643384	0.58797	0.0554145
665	5664	0.711533	0.684984	0.0265491
666	5665	0.779402	0.737798	0.041604
667	5666	0.842598	0.79958	0.0430178
668	5667	0.898328	0.828408	0.0699203
669	5668	0.945018	0.931484	0.0135341
670	5669	0.981961	1.02877	0.0468136
671	5670	1.00912	1.0426	0.0334795
672	5671	1.02703	1.06847	0.0414383
673	5672	1.03664	1.11197	0.0753291
674	5673	1.03931	1.14023	0.100922
675	5674	1.03669	1.13114	0.0944479
676	5675	1.03081	1.12849	0.0976848
677	5676	1.02409	1.11331	0.0892169
678	5677	1.0194	1.09184	0.0724431
679	5678	1.0198	1.07177	0.0519715
680	5679	1.02807	1.0532	0.0251259
681	5680	1.04581	1.04051	0.00529928
682	5681	1.07259	1.03753	0.0350621
683	5682	1.10509	1.04831	0.0567768
684	5683	1.137	1.07696	0.0600377
685	5684	1.16086	1.1233	0.0375611
686	5685	1.17149	1.17805	0.00655607
687	5686	1.16808	1.21879	0.0507071
688	5687	1.15338	1.21659	0.0632133
689	5688	1.13151	1.17098	0.0394696
690	5689	1.10649	1.1267	0.0202069
691	5690	1.08157	1.09109	0.0095233
692	5691	1.05908	1.0628	0.00372277
693	5692	1.04045	1.00573	0.0347159
694	5693	1.02609	0.960107	0.0659827
695	5694	1.01539	0.934828	0.0805618
696	5695	1.00661	0.918621	0.0879886
697	5696	0.997045	0.935582	0.0614634
698	5697	0.983393	0.90708	0.0763127
699	5698	0.962578	0.883189	0.0793886
700	5699	0.933021	0.918106	0.014915
701	5700	0.895697	0.952291	0.056594
702	5701	0.853854	0.937309	0.0834554
703	5702	0.811564	0.919101	0.107537
704	5703	0.772483	0.940302	0.167819
705	5704	0.739439	0.861239	0.1218
706	5705	0.714455	0.810741	0.0962865
707	5706	0.698755	0.742449	0.0436937
708	5707	0.692646	0.66715	0.0254964
709	5708	0.695436	0.577754	0.117682
710	5709	0.705563	0.640843	0.0647201
711	5710	0.720981	0.769118	0.0481372
712	5711	0.739703	0.753169	0.0134665
713	5712	0.760314	0.774286	0.0139718
714	5713	0.782381	0.755851	0.0265297
715	5714	0.806646	0.808696	0.00204979
716	5715	0.83487	0.886882	0.0520118
717	5716	0.869015	0.848318	0.0206975
718	5717	0.909686	0.901886	0.0078002
719	5718	0.954844	0.994276	0.0394319
720	5719	1.00043	0.940648	0.0597816
721	5720	1.04249	0.947031	0.095459
722	5721	1.07877	0.945625	0.133145
723	5722	1.10886	0.997409	0.111451
724	5723	1.13364	1.0454	0.088237
725	5724	1.15463	1.09166	0.062968
726	5725	1.17342	1.10203	0.0713885
727	5726	1.19132	1.11383	0.077486
728	5727	1.2092	1.14316	0.0660433
729	5728	1.22735	1.14544	0.081908
730	5729	1.24567	1.15648	0.0891876
731	5730	1.26372	1.17474	0.0889785
732	5731	1.28086	1.19088	0.0899821
733	5732	1.29608	1.20003	0.0960523
734	5733	1.30761	1.20339	0.104217
735	5734	1.31229	1.20071	0.111576
736	5735	1.30581	1.1923	0.113506
737	5736	1.28477	1.1842	0.100571
738	5737	1.24914	1.17774	0.0713995
739	5738	1.20206	1.16687	0.0351879
740	5739	1.14778	1.16829	0.0205081
741	5740	1.08995	1.14493	0.054981
742	5741	1.03109	1.07641	0.0453213
743	5742	0.97272	1.00234	0.0296153
744	5743	0.915626	0.934833	0.0192072
745	5744	0.860188	0.877168	0.01698
746	5745	0.806593	0.811908	0.00531492
747	5746	0.754979	0.788192	0.0332126
748	5747	0.705501	0.685391	0.0201103
749	5748	0.658332	0.633646	0.024686
750	5749	0.613669	0.616126	0.00245708
751	5750	0.571758	0.613584	0.041826
752	5751	0.532974	0.577257	0.0442833
753	5752	0.497944	0.533336	0.0353915
754	5753	0.4677	0.486654	0.0189542
755	5754	0.44382	0.449204	0.00538376
756	5755	0.428598	0.433791	0.00519313
757	5756	0.425169	0.411865	0.0133041
758	5757	0.437252	0.443911	0.00665874
759	5758	0.468029	0.473763	0.00573417
760	5759	0.518082	0.555999	0.0379175
761	5760	0.583698	0.569744	0.0139535
762	5761	0.657493	0.661179	0.00368578
763	5762	0.731236	0.672696	0.0585395
764	5763	0.798501	0.755686	0.0428155
765	5764	0.855577	0.786702	0.0688752
766	5765	0.901035	0.878006	0.0230288
767	5766	0.934911	0.964715	0.0298038
768	5767	0.958029	1.03219	0.0741654
769	5768	0.971593	1.06845	0.0968594
770	5769	0.976986	1.11819	0.1412
771	5770	0.975708	1.12844	0.152734
772	5771	0.969412	1.11343	0.144017
773	5772	0.959979	1.10136	0.141384
774	5773	0.949637	1.08418	0.13454
775	5774	0.941066	1.06308	0.12201
776	5775	0.937371	1.03843	0.101059
777	5776	0.941722	1.0151	0.073373
778	5777	0.956581	0.99695	0.0403694
779	5778	0.98266	0.989549	0.00688912
780	5779	1.01791	0.993513	0.0243974
781	5780	1.05708	1.01284	0.0442364
782	5781	1.09302	1.04986	0.0431599
783	5782	1.11985	1.10506	0.0147869
784	5783	1.13547	1.16701	0.0315372
785	5784	1.14128	1.20159	0.0603068
786	5785	1.14045	1.17453	0.034084
787	5786	1.1364	1.11367	0.0227281
788	5787	1.13207	1.08477	0.0472974
789	5788	1.12958	1.07363	0.0559536
790	5789	1.13017	1.06527	0.0649026
791	5790	1.13416	1.02481	0.109347
792	5791	1.14093	1.01071	0.13022
793	5792	1.14905	1.0218	0.127246
794	5793	1.15635	1.03087	0.125482
795	5794	1.15992	1.02395	0.135968
796	5795	1.15613	1.06207	0.0940638
797	5796	1.14125	1.02136	0.119887
798	5797	1.11332	1.05588	0.0574434
799	5798	1.07394	1.03293	0.0410142
800	5799	1.02758	1.04815	0.0205673
801	5800	0.979131	1.02893	0.0497984
802	5801	0.932298	1.00451	0.0722091
803	5802	0.889323	0.97323	0.0839067
804	5803	0.851199	0.921581	0.0703824
805	5804	0.817948	0.842624	0.0246756
806	5805	0.788881	0.748636	0.040245
807	5806	0.762866	0.738034	0.0248323
808	5807	0.73865	0.733732	0.00491769
809	5808	0.715176	0.759591	0.0444146
810	5809	0.691835	0.716958	0.0251235
811	5810	0.66861	0.694959	0.0263493
812	5811	0.646133	0.713169	0.0670358
813	5812	0.625756	0.696821	0.0710652
814	5813	0.609704	0.671649	0.0619454
815	5814	0.601217	0.68887	0.0876529
816	5815	0.604305	0.626468	0.0221629
817	5816	0.622594	0.691024	0.0684297
818	5817	0.657346	0.701253	0.0439067
819	5818	0.706066	0.68628	0.0197859
820	5819	0.763333	0.764703	0.00137009
821	5820	0.823245	0.769177	0.054068
822	5821	0.88131	0.77417	0.10714
823	5822	0.934876	0.857151	0.0777252
824	5823	0.982695	0.952976	0.0297188
825	5824	1.02432	0.970133	0.0541869
826	5825	1.05967	1.05491	0.00475735
827	5826	1.08882	1.06497	0.0238469
828	5827	1.11193	1.1019	0.0100282
829	5828	1.12932	1.13749	0.00817444
830	5829	1.14151	1.15337	0.0118627
831	5830	1.1494	1.15177	0.00237122
832	5831	1.15434	1.15457	0.000226373
833	5832	1.1583	1.15567	0.00263447
834	5833	1.16374	1.14997	0.0137726
835	5834	1.17322	1.13952	0.0337047
836	5835	1.18842	1.12815	0.0602722
837	5836	1.20888	1.12227	0.0866079
838	5837	1.231	1.12284	0.108159
839	5838	1.24835	1.13521	0.113144
840	5839	1.25418	1.16534	0.0888389
841	5840	1.24454	1.21027	0.0342705
842	5841	1.21957	1.25019	0.0306198
843	5842	1.18228	1.25077	0.0684857
844	5843	1.13664	1.20778	0.0711369
845	5844	1.08641	1.14068	0.0542676
846	5845	1.03459	1.0726	0.0380102
847	5846	0.983386	1.01696	0.0335758
848	5847	0.934304	0.952133	0.0178294
849	5848	0.888227	0.899229	0.0110016
850	5849	0.84543	0.860353	0.0149231
851	5850	0.805569	0.778921	0.0266482
852	5851	0.767711	0.756661	0.0110497
853	5852	0.73059	0.712904	0.0176861
854	5853	0.69315	0.67618	0.0169702
855	5854	0.655131	0.656261	0.0011301
856	5855	0.617317	0.740965	0.123648
857	5856	0.581276	0.685939	0.104663
858	5857	0.548943	0.650314	0.101371
859	5858	0.522458	0.65071	0.128252
860	5859	0.504274	0.575912	0.0716379
861	5860	0.497302	0.5306	0.0332984
862	5861	0.504711	0.52195	0.0172389
863	5862	0.529022	0.46319	0.0658324
864	5863	0.570587	0.538155	0.0324316
865	5864	0.626497	0.564501	0.061996
866	5865	0.691177	0.664385	0.0267921
867	5866	0.758402	0.728083	0.0303189
868	5867	0.823093	0.775058	0.0480351
869	5868	0.88191	0.802794	0.0791157
870	5869	0.932945	0.931622	0.00132325
871	5870	0.975183	0.973324	0.00185897
872	5871	1.00817	1.02421	0.0160419
873	5872	1.03193	1.04681	0.0148808
874	5873	1.04701	1.09033	0.0433151
875	5874	1.05444	1.13358	0.0791445
876	5875	1.0557	1.15083	0.0951346
877	5876	1.05264	1.14042	0.087781
878	5877	1.04748	1.13056	0.0830799
879	5878	1.04282	1.11279	0.0699674
880	5879	1.04159	1.09021	0.0486199
881	5880	1.04665	1.0712	0.0245541
882	5881	1.06018	1.05767	0.00251079
883	5882	1.08272	1.05247	0.0302535
884	5883	1.1122	1.05815	0.0540517
885	5884	1.14343	1.07788	0.0655507
886	5885	1.16905	1.1137	0.0553461
887	5886	1.18255	1.16289	0.0196559
888	5887	1.18128	1.21131	0.0300319
889	5888	1.16676	1.23032	0.0635584
890	5889	1.14283	1.202	0.0591697
891	5890	1.11378	1.15134	0.0375573
892	5891	1.0833	1.10908	0.0257774
893	5892	1.05416	1.06374	0.00958237
894	5893	1.0282	1.01578	0.0124198
895	5894	1.00634	0.971207	0.0351332
896	5895	0.988499	0.928961	0.0595382
897	5896	0.973555	0.879669	0.0938858
898	5897	0.95937	0.893439	0.0659311
899	5898	0.943052	0.876836	0.0662164
900	5899	0.921624	0.870118	0.0515059
901	5900	0.893113	0.960454	0.0673407
902	5901	0.857637	0.873135	0.0154984
903	5902	0.81756	0.89682	0.0792605
904	5903	0.776457	0.869928	0.0934714
905	5904	0.737897	0.905698	0.167801
906	5905	0.704895	0.822739	0.117844
907	5906	0.679873	0.800135	0.120262
908	5907	0.664655	0.718338	0.053683
909	5908	0.66028	0.626678	0.0336018
910	5909	0.666735	0.598715	0.0680196
911	5910	0.682859	0.629004	0.0538549
912	5911	0.706618	0.717423	0.0108049
913	5912	0.735682	0.7277	0.00798245
914	5913	0.768041	0.841525	0.0734844
915	5914	0.802474	0.788156	0.0143177
916	5915	0.838733	0.787907	0.050826
917	5916	0.877367	0.892643	0.0152756
918	5917	0.919	0.946754	0.0277542
919	5918	0.963167	0.926553	0.0366145
920	5919	1.00762	0.980827	0.0267932
921	5920	1.04906	0.961548	0.0875116
922	5921	1.0848	1.02485	0.0599522
923	5922	1.11368	1.03045	0.0832344
924	5923	1.13607	1.05483	0.081236
925	5924	1.15338	1.08608	0.0672995
926	5925	1.16754	1.107	0.0605435
927	5926	1.18053	1.14767	0.0328608
928	5927	1.19406	1.17886	0.0152033
929	5928	1.20922	1.13543	0.0737926
930	5929	1.22632	1.14005	0.086275
931	5930	1.24486	1.15285	0.0920147
932	5931	1.26353	1.1686	0.0949257
933	5932	1.28035	1.18688	0.0934712
934	5933	1.29261	1.2035	0.0891145
935	5934	1.29681	1.2126	0.0842061
936	5935	1.28912	1.21083	0.0782884
937	5936	1.26686	1.20087	0.0659937
938	5937	1.23031	1.18695	0.0433629
939	5938	1.18271	1.16944	0.0132679
940	5939	1.12844	1.14445	0.0160096
941	5940	1.07134	1.12247	0.0511332
942	5941	1.01406	1.07357	0.0595106
943	5942	0.958184	0.996152	0.0379685
944	5943	0.904377	0.907758	0.00338149
945	5944	0.852734	0.899673	0.0469386
946	5945	0.803034	0.798928	0.00410631
947	5946	0.754992	0.764775	0.00978253
948	5947	0.708451	0.688309	0.0201421
949	5948	0.663471	0.635292	0.0281789
950	5949	0.620327	0.640739	0.0204119
951	5950	0.579477	0.65811	0.0786329
952	5951	0.541549	0.591825	0.0502756
953	5952	0.507403	0.546921	0.0395179
954	5953	0.478275	0.527267	0.0489925
955	5954	0.45598	0.473527	0.0175471
956	5955	0.443108	0.447014	0.00390634
957	5956	0.443051	0.437999	0.00505208
958	5957	0.45947	0.471445	0.011975
959	5958	0.494797	0.513291	0.0184938
960	5959	0.548222	0.516055	0.0321672
961	5960	0.614895	0.591894	0.0230006
962	5961	0.68746	0.628827	0.0586328
963	5962	0.758704	0.750369	0.00833513
964	5963	0.823311	0.777821	0.0454898
965	5964	0.878205	0.853877	0.0243279
966	5965	0.922113	0.924904	0.00279084
967	5966	0.95498	0.988772	0.033792
968	5967	0.977478	1.0429	0.0654188
969	5968	0.990697	1.07027	0.0795708
970	5969	0.995959	1.09899	0.10303
971	5970	0.994763	1.12326	0.128494
972	5971	0.988801	1.11726	0.128464
973	5972	0.980042	1.10896	0.128921
974	5973	0.970853	1.0888	0.117942
975	5974	0.964063	1.06782	0.103758
976	5975	0.962831	1.04482	0.0819918
977	5976	0.970139	1.02352	0.0533767
978	5977	0.987942	1.00876	0.0208158
979	5978	1.01616	1.0031	0.0130561
980	5979	1.05181	1.01198	0.0398327
981	5980	1.0888	1.0374	0.0514016
982	5981	1.11982	1.0815	0.0383151
983	5982	1.13975	1.14118	0.0014338
984	5983	1.14756	1.19433	0.0467691
985	5984	1.14557	1.20614	0.0605691
986	5985	1.13738	1.16295	0.0255724
987	5986	1.1266	1.11126	0.0153439
988	5987	1.11614	1.08799	0.0281524
989	5988	1.10809	1.07692	0.0311721
990	5989	1.10364	1.08977	0.0138672
991	5990	1.10297	1.00907	0.0938974
992	5991	1.1053	1.01619	0.0891063
993	5992	1.10888	1.00289	0.105992
994	5993	1.11112	1.00016	0.110964
995	5994	1.10864	0.971914	0.136726
996	5995	1.09771	0.985425	0.112285
997	5996	1.07541	1.01307	0.0623439
998	5997	1.04147	1.00714	0.0343304
999	5998	0.998924	1.01107	0.0121428
1000	5999	0.952543	1.05045	0.0979097
1001	6000	0.906713	0.987291	0.080578
1002	6001	0.86455	1.01102	0.146467
1003	6002	0.827887	0.933133	0.105246
1004	6003	0.797476	0.864303	0.0668275
1005	6004	0.77316	0.757774	0.0153859
1006	6005	0.754048	0.68394	0.0701077
1007	6006	0.738753	0.72381	0.0149433
1008	6007	0.725725	0.70842	0.017305
1009	6008	0.713624	0.714634	0.0010096
1010	6009	0.70166	0.726613	0.0249533
1011	6010	0.689831	0.71766	0.0278286
1012	6011	0.679083	0.723073	0.0439905
1013	6012	0.671439	0.735136	0.0636971
1014	6013	0.670073	0.756053	0.0859796
1015	6014	0.678991	0.778669	0.099678
1016	6015	0.701726	0.737567	0.0358409
1017	6016	0.73915	0.76709	0.0279397
1018	6017	0.788182	0.724082	0.0641002
1019	6018	0.843109	0.739234	0.103875
1020	6019	0.898354	0.810946	0.087408
1021	6020	0.950205	0.863193	0.0870118
1022	6021	0.996939	0.924954	0.071985
1023	6022	1.03816	0.933642	0.104518
1024	6023	1.07415	1.00174	0.0724081
1025	6024	1.10535	1.06534	0.040008
1026	6025	1.13219	1.07717	0.0550244
1027	6026	1.155	1.12096	0.0340403
1028	6027	1.17405	1.16143	0.0126234
1029	6028	1.18968	1.15144	0.0382356
1030	6029	1.20243	1.16246	0.0399677
1031	6030	1.21325	1.16913	0.0441245
1032	6031	1.22358	1.17174	0.0518405
1033	6032	1.23522	1.16887	0.06635
1034	6033	1.24966	1.16349	0.0861749
1035	6034	1.26673	1.15918	0.107546
1036	6035	1.28325	1.15619	0.127062
1037	6036	1.29324	1.15918	0.134063
1038	6037	1.29061	1.17037	0.120239
1039	6038	1.27236	1.19416	0.0781964
1040	6039	1.2394	1.22424	0.0151563
1041	6040	1.19494	1.24093	0.0459864
1042	6041	1.14275	1.2151	0.0723545
1043	6042	1.08616	1.14578	0.0596175
1044	6043	1.02779	1.07725	0.049457
1045	6044	0.969567	1.00298	0.0334103
1046	6045	0.912833	0.93181	0.0189767
1047	6046	0.85847	0.897683	0.0392128
1048	6047	0.806958	0.823544	0.0165857
1049	6048	0.758406	0.741353	0.0170532
1050	6049	0.712583	0.68134	0.0312427
1051	6050	0.669019	0.644937	0.0240824
1052	6051	0.62725	0.629953	0.00270296
1053	6052	0.587164	0.633588	0.0464237
1054	6053	0.549231	0.598998	0.0497666
1055	6054	0.514453	0.613016	0.0985628
1056	6055	0.484213	0.581259	0.0970458
1057	6056	0.460272	0.537535	0.0772631
1058	6057	0.44496	0.473219	0.0282585
1059	6058	0.441379	0.421645	0.0197342
1060	6059	0.453247	0.389738	0.0635089
1061	6060	0.483786	0.424266	0.0595197
1062	6061	0.533554	0.486014	0.0475395
1063	6062	0.598636	0.575946	0.0226904
1064	6063	0.671463	0.621015	0.0504477
1065	6064	0.743944	0.688048	0.0558961
1066	6065	0.81009	0.779104	0.0309862
1067	6066	0.866626	0.785188	0.0814376
1068	6067	0.912326	0.917255	0.00492916
1069	6068	0.94716	0.948638	0.00147837
1070	6069	0.971708	1.01888	0.0471703
1071	6070	0.986896	1.05721	0.0703093
1072	6071	0.993903	1.09336	0.0994521
1073	6072	0.994132	1.15045	0.156323
1074	6073	0.989204	1.12218	0.132977
1075	6074	0.981001	1.11386	0.132862
1076	6075	0.97175	1.09692	0.125171
1077	6076	0.964132	1.0738	0.109665
1078	6077	0.961249	1.04755	0.0863029
1079	6078	0.966268	1.02445	0.058181
1080	6079	0.981592	1.00919	0.0276009
1081	6080	1.00775	1.00305	0.0047023
1082	6081	1.04236	1.00797	0.0343865
1083	6082	1.07982	1.02774	0.0520826
1084	6083	1.11285	1.06636	0.0464902
1085	6084	1.13571	1.12376	0.011947
1086	6085	1.14653	1.18618	0.0396534
1087	6086	1.14698	1.21649	0.0695088
1088	6087	1.14041	1.18037	0.0399607
1089	6088	1.13042	1.11729	0.0131326
1090	6089	1.12009	1.0868	0.0332886
1091	6090	1.1117	1.06888	0.042816
1092	6091	1.10663	1.06527	0.0413623
1093	6092	1.10532	1.01785	0.0874703
1094	6093	1.10723	0.994697	0.112533
1095	6094	1.11088	0.998324	0.112556
1096	6095	1.11387	1.05304	0.0608256
1097	6096	1.11299	0.957218	0.155772
1098	6097	1.10448	0.956375	0.148105
1099	6098	1.085	1.01211	0.0728875
1100	6099	1.05354	1.05067	0.00287123
1101	6100	1.01249	1.00492	0.00756672
1102	6101	0.96645	1.02244	0.0559894
1103	6102	0.919979	1.01869	0.0987126
1104	6103	0.87648	0.992797	0.116317
1105	6104	0.838049	0.923465	0.0854159
1106	6105	0.805668	0.862425	0.0567566
1107	6106	0.77939	0.741908	0.0374818
1108	6107	0.758496	0.707816	0.0506802
1109	6108	0.741718	0.673461	0.0682573
1110	6109	0.727546	0.685498	0.0420476
1111	6110	0.714589	0.733486	0.0188966
1112	6111	0.701921	0.72532	0.0233986
1113	6112	0.689338	0.737621	0.0482828
1114	6113	0.677539	0.74178	0.0642405
1115	6114	0.668266	0.72089	0.0526235
1116	6115	0.664419	0.724817	0.0603979
1117	6116	0.669885	0.725824	0.0559385
1118	6117	0.688531	0.779606	0.0910748
1119	6118	0.722148	0.718716	0.00343198
1120	6119	0.768699	0.719908	0.0487912
1121	6120	0.822914	0.79197	0.0309441
1122	6121	0.878904	0.75607	0.122834
1123	6122	0.932339	0.823068	0.109271
1124	6123	0.980954	0.940473	0.0404809
1125	6124	1.02403	1.0073	0.0167298
1126	6125	1.06167	1.06004	0.00163264
1127	6126	1.0943	1.03622	0.0580799
1128	6127	1.12235	1.06828	0.0540657
1129	6128	1.14617	1.10109	0.04508
1130	6129	1.16605	1.14149	0.0245593
1131	6130	1.1823	1.14672	0.035575
1132	6131	1.1954	1.16052	0.0348786
1133	6132	1.20622	1.1682	0.0380159
1134	6133	1.21609	1.17034	0.0457464
1135	6134	1.22682	1.16933	0.0574892
1136	6135	1.24019	1.1628	0.0773883
1137	6136	1.25675	1.1592	0.0975536
1138	6137	1.27438	1.15416	0.12022
1139	6138	1.2878	1.15429	0.133511
1140	6139	1.2905	1.16397	0.126533
1141	6140	1.27814	1.18549	0.0926495
1142	6141	1.25038	1.2175	0.0328822
1143	6142	1.20985	1.2416	0.0317512
1144	6143	1.16031	1.23076	0.0704453
1145	6144	1.1053	1.16918	0.0638786
1146	6145	1.0477	1.10484	0.0571403
1147	6146	0.989687	1.01791	0.0282252
1148	6147	0.932786	0.950431	0.0176454
1149	6148	0.878033	0.915818	0.037785
1150	6149	0.826032	0.846107	0.0200753
1151	6150	0.776996	0.812092	0.0350962
1152	6151	0.730774	0.791827	0.0610527
1153	6152	0.68691	0.631936	0.0549737
1154	6153	0.644863	0.636132	0.00873128
1155	6154	0.604349	0.65277	0.0484211
1156	6155	0.565646	0.637788	0.072142
1157	6156	0.529626	0.612085	0.0824593
1158	6157	0.497591	0.555208	0.0576174
1159	6158	0.471188	0.557903	0.0867151
1160	6159	0.452536	0.492188	0.0396517
1161	6160	0.44446	0.461152	0.0166923
1162	6161	0.450505	0.422617	0.027888
1163	6162	0.474209	0.440671	0.0335381
1164	6163	0.517268	0.454211	0.0630567
1165	6164	0.577388	0.571079	0.00630882
1166	6165	0.648068	0.654127	0.00605885
1167	6166	0.721148	0.706928	0.0142199
1168	6167	0.789827	0.734043	0.0557841
1169	6168	0.849947	0.835751	0.0141965
1170	6169	0.89965	0.861279	0.0383714
1171	6170	0.938521	0.922969	0.0155516
1172	6171	0.966921	0.975895	0.0089739
1173	6172	0.985623	1.0626	0.076976
1174	6173	0.995693	1.09674	0.101051
1175	6174	0.998442	1.12574	0.127295
1176	6175	0.995408	1.12199	0.126585
1177	6176	0.988376	1.11807	0.129695
1178	6177	0.979447	1.10651	0.127068
1179	6178	0.97114	1.08411	0.112974
1180	6179	0.966422	1.05911	0.0926886
1181	6180	0.968491	1.03452	0.0660307
1182	6181	0.980107	1.01606	0.0359552
1183	6182	1.00255	1.00669	0.004137
1184	6183	1.03452	1.00816	0.0263637
1185	6184	1.07147	1.02273	0.0487412
1186	6185	1.10634	1.05387	0.0524745
1187	6186	1.13247	1.10543	0.0270359
1188	6187	1.14655	1.16872	0.0221733
1189	6188	1.14923	1.21424	0.0650125
1190	6189	1.14352	1.20056	0.0570369
1191	6190	1.13311	1.13708	0.00396826
1192	6191	1.12135	1.09559	0.025761
1193	6192	1.11082	1.07486	0.0359551
1194	6193	1.10327	1.06692	0.036349
1195	6194	1.09949	1.0493	0.0501881
1196	6195	1.09931	1.00111	0.0981987
1197	6196	1.10155	0.979021	0.122529
1198	6197	1.10412	0.975326	0.128794
1199	6198	1.10404	1.03011	0.0739312
1200	6199	1.09766	0.947448	0.150212
1201	6200	1.0814	0.994626	0.0867742
1202	6201	1.05336	0.985349	0.0680113
1203	6202	1.01489	1.01693	0.00203926
1204	6203	0.9701	1.0271	0.0569975
1205	6204	0.923708	0.98781	0.0641021
1206	6205	0.879518	0.989819	0.110301
1207	6206	0.840039	0.977409	0.13737
1208	6207	0.806625	0.858387	0.0517615
1209	6208	0.779656	0.771565	0.00809112
1210	6209	0.758672	0.759783	0.00111111
1211	6210	0.742559	0.671406	0.0711528
1212	6211	0.729813	0.688629	0.041184
1213	6212	0.718904	0.700767	0.0181369
1214	6213	0.708642	0.742468	0.0338261
1215	6214	0.698501	0.741364	0.042863
1216	6215	0.688837	0.749356	0.0605194
1217	6216	0.68106	0.730266	0.0492059
1218	6217	0.677757	0.747015	0.0692581
1219	6218	0.682608	0.751557	0.0689494
1220	6219	0.69957	0.760959	0.061389
1221	6220	0.730967	0.75899	0.0280231
1222	6221	0.775489	0.745381	0.0301077
1223	6222	0.828293	0.773182	0.0551113
1224	6223	0.883458	0.826967	0.0564913
1225	6224	0.936397	0.840105	0.0962918
1226	6225	0.984633	0.919423	0.0652096
1227	6226	1.02737	0.995888	0.0314819
1228	6227	1.06473	1.01043	0.0543033
1229	6228	1.09722	1.01256	0.0846556
1230	6229	1.12537	1.07612	0.0492476
1231	6230	1.1496	1.11535	0.0342465
1232	6231	1.17023	1.14538	0.0248543
1233	6232	1.18754	1.16496	0.022585
1234	6233	1.20195	1.15922	0.0427341
1235	6234	1.21415	1.16764	0.0465058
1236	6235	1.22525	1.17064	0.0546118
1237	6236	1.23685	1.171	0.0658489
1238	6237	1.25052	1.16749	0.0830315
1239	6238	1.26676	1.16364	0.103117
1240	6239	1.28349	1.1588	0.124694
1241	6240	1.2955	1.16106	0.134436
1242	6241	1.29643	1.16768	0.128752
1243	6242	1.2822	1.18563	0.0965651
1244	6243	1.25271	1.21235	0.0403582
1245	6244	1.21076	1.23556	0.0248
1246	6245	1.16009	1.2266	0.0665129
1247	6246	1.10417	1.16798	0.0638145
1248	6247	1.04578	1.0885	0.0427232
1249	6248	0.986985	1.01674	0.0297593
1250	6249	0.929264	0.951078	0.0218141
1251	6250	0.873606	0.877892	0.00428574
1252	6251	0.820606	0.851835	0.0312287
1253	6252	0.770512	0.773897	0.00338492
1254	6253	0.723248	0.713233	0.0100154
1255	6254	0.678469	0.630976	0.0474935
1256	6255	0.635742	0.630851	0.00489079
1257	6256	0.594848	0.659885	0.0650375
1258	6257	0.556058	0.632	0.0759419
1259	6258	0.520188	0.583058	0.0628699
1260	6259	0.488476	0.606351	0.117875
1261	6260	0.462523	0.517014	0.0544914
1262	6261	0.444436	0.525838	0.0814024
1263	6262	0.437068	0.430548	0.00651951
1264	6263	0.444022	0.385337	0.0586846
1265	6264	0.468893	0.432069	0.0368244
1266	6265	0.513344	0.475682	0.0376617
1267	6266	0.574883	0.543666	0.0312165
1268	6267	0.646703	0.607598	0.0391048
1269	6268	0.720397	0.703346	0.0170506
1270	6269	0.789092	0.764399	0.0246928
1271	6270	0.848693	0.827712	0.0209814
1272	6271	0.89747	0.960572	0.0631025
1273	6272	0.93516	0.958642	0.0234822
1274	6273	0.962264	1.02624	0.0639776
1275	6274	0.979676	1.07025	0.0905785
1276	6275	0.988543	1.08741	0.098864
1277	6276	0.990227	1.14828	0.158057
1278	6277	0.986294	1.12117	0.134877
1279	6278	0.97854	1.11569	0.137154
1280	6279	0.969077	1.10013	0.131055
1281	6280	0.960437	1.07863	0.118192
1282	6281	0.955618	1.05236	0.0967432
1283	6282	0.957844	1.02826	0.0704194
1284	6283	0.969881	1.00915	0.0392723
1285	6284	0.992965	1.00045	0.00748197
1286	6285	1.0257	1.002	0.0236991
1287	6286	1.06344	1.01648	0.0469633
1288	6287	1.09912	1.04813	0.0509856
1289	6288	1.12622	1.10048	0.0257392
1290	6289	1.14164	1.16531	0.0236725
1291	6290	1.14611	1.21134	0.0652342
1292	6291	1.14262	1.19628	0.0536594
1293	6292	1.13475	1.1309	0.00384951
1294	6293	1.12573	1.08958	0.0361531
1295	6294	1.11806	1.0743	0.0437604
1296	6295	1.11336	1.06822	0.0451443
1297	6296	1.11231	1.03499	0.0773234
1298	6297	1.11465	1.03223	0.0824206
1299	6298	1.11916	1.03752	0.0816417
1300	6299	1.12375	0.972771	0.150979
1301	6300	1.1255	1.00144	0.124063
1302	6301	1.12075	1.01235	0.1084
1303	6302	1.10582	0.994376	0.111444
1304	6303	1.07862	1.0067	0.0719192
1305	6304	1.04038	1.00873	0.0316543
1306	6305	0.995247	1.0108	0.0155569
1307	6306	0.948039	1.02906	0.0810219
1308	6307	0.90262	1.01241	0.109792
1309	6308	0.861487	0.94224	0.0807531
1310	6309	0.825927	0.940244	0.114317
1311	6310	0.796233	0.814077	0.0178435
1312	6311	0.771885	0.71572	0.056165
1313	6312	0.751768	0.710667	0.0411012
1314	6313	0.734457	0.723742	0.0107146
1315	6314	0.718561	0.690883	0.027678
1316	6315	0.703067	0.742263	0.039196
1317	6316	0.687595	0.705365	0.0177698
1318	6317	0.672569	0.703971	0.0314024
1319	6318	0.659343	0.784937	0.125594
1320	6319	0.650336	0.736668	0.0863325
1321	6320	0.649072	0.705825	0.0567531
1322	6321	0.659659	0.720546	0.0608871
1323	6322	0.685215	0.705627	0.0204119
1324	6323	0.725716	0.708396	0.0173199
1325	6324	0.777263	0.726524	0.0507388
1326	6325	0.833895	0.733175	0.10072
1327	6326	0.890247	0.754198	0.136049
1328	6327	0.9429	0.869857	0.0730428
1329	6328	0.990289	0.971143	0.0191464
1330	6329	1.03203	1.0134	0.0186298
1331	6330	1.0683	0.984323	0.0839766
1332	6331	1.09944	1.04658	0.0528589
1333	6332	1.12576	1.07849	0.0472724
1334	6333	1.14753	1.09804	0.0494937
1335	6334	1.16505	1.15226	0.0127905
1336	6335	1.17873	1.15259	0.0261387
1337	6336	1.18932	1.1592	0.0301248
1338	6337	1.19803	1.16544	0.0325864
1339	6338	1.20662	1.16622	0.0404041
1340	6339	1.21723	1.16103	0.0562036
1341	6340	1.23152	1.15532	0.0761993
1342	6341	1.24942	1.14894	0.100477
1343	6342	1.26775	1.14604	0.121714
1344	6343	1.28044	1.15051	0.129934
1345	6344	1.2811	1.16717	0.113929
1346	6345	1.26622	1.19733	0.0688905
1347	6346	1.23629	1.23196	0.00433239
1348	6347	1.19435	1.24787	0.0535224
1349	6348	1.14422	1.21819	0.0739728
1350	6349	1.08938	1.14645	0.0570662
1351	6350	1.03262	1.08564	0.0530174
1352	6351	0.975988	1.03692	0.06093
1353	6352	0.920925	0.950739	0.0298143
1354	6353	0.868355	0.901595	0.0332403
1355	6354	0.818745	0.822205	0.00345993
1356	6355	0.772128	0.773679	0.00155139
1357	6356	0.728125	0.729191	0.0010657
1358	6357	0.686071	0.687691	0.00162003
1359	6358	0.645331	0.631973	0.0133575
1360	6359	0.605716	0.628713	0.0229973
1361	6360	0.567731	0.629753	0.0620222
1362	6361	0.532489	0.600507	0.0680178
1363	6362	0.501488	0.57384	0.0723521
1364	6363	0.476555	0.544186	0.0676312
1365	6364	0.46001	0.513125	0.0531148
1366	6365	0.454868	0.499878	0.0450095
1367	6366	0.464705	0.421597	0.0431084
1368	6367	0.492659	0.408735	0.0839239
1369	6368	0.539457	0.469591	0.0698661
1370	6369	0.601709	0.565621	0.0360875
1371	6370	0.672483	0.642141	0.0303422
1372	6371	0.74408	0.700931	0.0431486
1373	6372	0.810546	0.761732	0.0488138
1374	6373	0.868404	0.819643	0.0487611
1375	6374	0.91614	0.881672	0.0344682
1376	6375	0.953424	0.969292	0.0158682
1377	6376	0.980569	1.034	0.053428
1378	6377	0.998286	1.07165	0.0733621
1379	6378	1.00761	1.09326	0.0856458
1380	6379	1.00985	1.1364	0.126548
1381	6380	1.0066	1.1269	0.120303
1382	6381	0.999712	1.12242	0.122713
1383	6382	0.991391	1.10828	0.11689
1384	6383	0.984273	1.08527	0.101
1385	6384	0.9814	1.06041	0.0790067
1386	6385	0.985887	1.03703	0.051146
1387	6386	1.00016	1.02179	0.0216313
1388	6387	1.02487	1.01506	0.00981161
1389	6388	1.05792	1.01999	0.0379253
1390	6389	1.09391	1.03879	0.055124
1391	6390	1.12549	1.07593	0.049559
1392	6391	1.14656	1.13103	0.0155313
1393	6392	1.15485	1.191	0.0361462
1394	6393	1.15187	1.22096	0.0690944
1395	6394	1.14106	1.1906	0.0495375
1396	6395	1.12624	1.13011	0.00386653
1397	6396	1.11068	1.09378	0.0169011
1398	6397	1.09687	1.06762	0.0292528
1399	6398	1.08638	1.05783	0.0285534
1400	6399	1.07987	1.00808	0.0717864
1401	6400	1.07696	0.978765	0.098195
1402	6401	1.07627	0.982139	0.094131
1403	6402	1.07541	0.987428	0.0879818
1404	6403	1.07115	0.985065	0.086085
1405	6404	1.05982	0.994297	0.065523
1406	6405	1.03834	0.986253	0.0520867
1407	6406	1.00598	0.984332	0.0216484
1408	6407	0.965122	0.999073	0.0339507
1409	6408	0.920171	0.983611	0.0634396
1410	6409	0.875512	0.967487	0.0919753
1411	6410	0.834493	0.937001	0.102508
1412	6411	0.799306	0.944964	0.145658
1413	6412	0.771123	0.831638	0.060515
1414	6413	0.7502	0.741737	0.00846316
1415	6414	0.735952	0.710709	0.0252434
1416	6415	0.727115	0.689019	0.0380962
1417	6416	0.722033	0.662363	0.0596695
1418	6417	0.71905	0.760954	0.0419039
1419	6418	0.716926	0.784402	0.0674758
1420	6419	0.715198	0.801507	0.0863087
1421	6420	0.714453	0.801995	0.0875421
1422	6421	0.71651	0.782817	0.066307
1423	6422	0.724424	0.836199	0.111775
1424	6423	0.741923	0.802482	0.0605592
1425	6424	0.771793	0.858781	0.0869879
1426	6425	0.813719	0.830799	0.0170795
1427	6426	0.863688	0.841461	0.0222265
1428	6427	0.916034	0.87529	0.040744
1429	6428	0.966081	0.855621	0.11046
1430	6429	1.01128	0.921969	0.0893113
1431	6430	1.05092	0.984953	0.0659667
1432	6431	1.08536	1.00351	0.0818506
1433	6432	1.1154	1.07736	0.03804
1434	6433	1.14184	1.07318	0.0686564
1435	6434	1.16531	1.10712	0.0581877
1436	6435	1.18626	1.13902	0.0472447
1437	6436	1.20499	1.14473	0.0602639
1438	6437	1.22177	1.15936	0.0624141
1439	6438	1.23701	1.17284	0.0641662
1440	6439	1.25137	1.18117	0.0702037
1441	6440	1.26574	1.18155	0.0841861
1442	6441	1.28085	1.17915	0.101695
1443	6442	1.29623	1.17543	0.120805
1444	6443	1.30881	1.1725	0.136307
1445	6444	1.31304	1.17258	0.140461
1446	6445	1.30361	1.17802	0.125591
1447	6446	1.27861	1.18955	0.0890607
1448	6447	1.23986	1.20445	0.0354146
1449	6448	1.19097	1.2151	0.0241287
1450	6449	1.13562	1.1931	0.0574769
1451	6450	1.07679	1.13214	0.055348
1452	6451	1.01668	1.06337	0.046686
1453	6452	0.956861	0.974913	0.0180517
1454	6453	0.898404	0.96462	0.0662159
1455	6454	0.842036	0.846894	0.00485849
1456	6455	0.788207	0.801314	0.0131069
1457	6456	0.737129	0.778004	0.0408755
1458	6457	0.688813	0.683684	0.00512949
1459	6458	0.643126	0.638502	0.00462371
1460	6459	0.59992	0.619634	0.0197145
1461	6460	0.559245	0.554757	0.00448812
1462	6461	0.521534	0.534835	0.013301
1463	6462	0.487653	0.550064	0.0624112
1464	6463	0.458864	0.483849	0.0249855
1465	6464	0.436901	0.4598	0.0228986
1466	6465	0.424181	0.414636	0.00954465
1467	6466	0.423978	0.393567	0.0304109
1468	6467	0.440149	0.373247	0.0669024
1469	6468	0.475771	0.466667	0.00910379
1470	6469	0.530735	0.476795	0.0539396
1471	6470	0.600071	0.559126	0.0409448
1472	6471	0.675338	0.653711	0.0216269
1473	6472	0.748186	0.757869	0.00968269
1474	6473	0.812877	0.77105	0.0418274
1475	6474	0.866598	0.847434	0.0191636
1476	6475	0.908604	0.893317	0.0152874
1477	6476	0.9393	1.01128	0.0719833
1478	6477	0.95964	1.00712	0.0474763
1479	6478	0.970834	1.07282	0.101989
1480	6479	0.974257	1.11978	0.145521
1481	6480	0.971428	1.1127	0.141272
1482	6481	0.964041	1.11043	0.146385
1483	6482	0.954037	1.09999	0.14595
1484	6483	0.94372	1.07944	0.135719
1485	6484	0.935867	1.05489	0.119025
1486	6485	0.933674	1.02858	0.0949014
1487	6486	0.940312	1.00611	0.0657949
1488	6487	0.958006	0.992019	0.0340132
1489	6488	0.986877	0.987177	0.000300225
1490	6489	1.02399	0.994239	0.0297505
1491	6490	1.06336	1.01607	0.0472884
1492	6491	1.09786	1.05675	0.0411075
1493	6492	1.12255	1.11692	0.00562631
1494	6493	1.13631	1.18156	0.0452512
1495	6494	1.14109	1.20549	0.0643988
1496	6495	1.14015	1.15975	0.0195999
1497	6496	1.13679	1.09699	0.0397954
1498	6497	1.1337	1.07937	0.0543292
1499	6498	1.13278	1.06799	0.0647917
1500	6499	1.13504	1.06373	0.0713089
1501	6500	1.14054	1.03423	0.106308
1502	6501	1.14846	1.02878	0.11968
1503	6502	1.15722	1.02163	0.13559
1504	6503	1.16453	1.00065	0.163876
1505	6504	1.16732	1.02639	0.140934
1506	6505	1.1618	1.04049	0.12131
1507	6506	1.14436	1.05689	0.0874669
1508	6507	1.11373	1.03381	0.0799206
1509	6508	1.07232	1.04565	0.0266698
1510	6509	1.02491	1.05354	0.0286251
1511	6510	0.976215	1.03407	0.0578546
1512	6511	0.92959	1.01988	0.0902941
1513	6512	0.88696	0.979463	0.0925035
1514	6513	0.849062	0.902357	0.0532947
1515	6514	0.815736	0.828917	0.0131813
1516	6515	0.786181	0.752377	0.0338036
1517	6516	0.75925	0.736143	0.0231068
1518	6517	0.733768	0.698107	0.0356612
1519	6518	0.708822	0.716053	0.00723114
1520	6519	0.683983	0.688444	0.00446055
1521	6520	0.659401	0.690763	0.031362
1522	6521	0.635849	0.708741	0.0728924
1523	6522	0.61481	0.744873	0.130063
1524	6523	0.598647	0.680844	0.0821972
1525	6524	0.590719	0.664469	0.07375
1526	6525	0.59505	0.634902	0.0398516
1527	6526	0.61506	0.659565	0.0445046
1528	6527	0.651608	0.644402	0.0072055
1529	6528	0.701812	0.657367	0.0444452
1530	6529	0.760103	0.686184	0.0739193
1531	6530	0.820653	0.736192	0.0844613
1532	6531	0.879099	0.779873	0.0992257
1533	6532	0.93287	0.885189	0.047681
1534	6533	0.98072	0.941166	0.0395545
1535	6534	1.02216	1.00506	0.0170989
1536	6535	1.05708	0.985986	0.0710938
1537	6536	1.08552	1.04927	0.0362501
1538	6537	1.10766	1.1171	0.00944165
1539	6538	1.12386	1.17513	0.0512666
1540	6539	1.13477	1.1543	0.0195314
1541	6540	1.14136	1.15143	0.0100671
1542	6541	1.14514	1.1513	0.00616131
1543	6542	1.1482	1.15074	0.00253962
1544	6543	1.15312	1.14447	0.00865165
1545	6544	1.1625	1.13394	0.0285646
1546	6545	1.17799	1.12261	0.0553765
1547	6546	1.19906	1.11643	0.0826327
1548	6547	1.22205	1.1172	0.104848
1549	6548	1.24051	1.1318	0.108715
1550	6549	1.24759	1.16466	0.08293
1551	6550	1.23924	1.21217	0.027071
1552	6551	1.21556	1.25129	0.0357301
1553	6552	1.17953	1.24962	0.0700865
1554	6553	1.13521	1.20387	0.0686564
1555	6554	1.08636	1.13955	0.0531933
1556	6555	1.03603	1.07561	0.0395831
1557	6556	0.986437	1.01107	0.0246359
1558	6557	0.939102	0.957978	0.0188763
1559	6558	0.894881	0.922454	0.0275731
1560	6559	0.853995	0.846965	0.00702965
1561	6560	0.815993	0.815938	5.46738e-05
1562	6561	0.779795	0.772687	0.00710752
1563	6562	0.743984	0.710165	0.0338187
1564	6563	0.707394	0.688981	0.0184127
1565	6564	0.669748	0.694134	0.0243864
1566	6565	0.631903	0.794017	0.162114
1567	6566	0.595551	0.674083	0.0785318
1568	6567	0.562752	0.696456	0.133704
1569	6568	0.535727	0.639416	0.103689
1570	6569	0.516956	0.598792	0.0818355
1571	6570	0.509299	0.546179	0.0368797
1572	6571	0.515792	0.493751	0.0220412
1573	6572	0.538789	0.485946	0.0528428
1574	6573	0.57857	0.525592	0.0529781
1575	6574	0.632394	0.593122	0.0392716
1576	6575	0.695073	0.665658	0.0294147
1577	6576	0.760792	0.728923	0.0318695
1578	6577	0.82473	0.808833	0.0158966
1579	6578	0.88362	0.863612	0.0200077
1580	6579	0.935477	0.919328	0.0161488
1581	6580	0.979113	0.953007	0.0261063
1582	6581	1.01385	1.06125	0.0474011
1583	6582	1.03948	1.1512	0.111719
1584	6583	1.05639	1.07716	0.0207698
1585	6584	1.06549	1.13785	0.0723639
1586	6585	1.06822	1.15567	0.0874498
1587	6586	1.0664	1.14157	0.0751734
1588	6587	1.06225	1.13342	0.071165
1589	6588	1.05836	1.11879	0.0604307
1590	6589	1.0576	1.09708	0.0394806
1591	6590	1.06279	1.07995	0.0171598
1592	6591	1.07601	1.06722	0.00878837
1593	6592	1.0978	1.06281	0.0349916
1594	6593	1.12619	1.06877	0.0574239
1595	6594	1.15613	1.08832	0.0678057
1596	6595	1.18036	1.12261	0.0577545
1597	6596	1.19227	1.16989	0.0223835
1598	6597	1.18899	1.21458	0.025591
1599	6598	1.17192	1.23137	0.0594453
1600	6599	1.14495	1.20451	0.0595555
1601	6600	1.11248	1.1557	0.0432235
1602	6601	1.07831	1.11266	0.0343464
1603	6602	1.0453	1.06035	0.0150463
1604	6603	1.01534	1.01202	0.00331963
1605	6604	0.989392	0.961488	0.0279037
1606	6605	0.967479	0.91116	0.0563188
1607	6606	0.94859	0.917915	0.0306748
1608	6607	0.93074	0.860913	0.0698265
1609	6608	0.911244	0.861338	0.0499061
1610	6609	0.887384	0.8568	0.0305836
1611	6610	0.85742	0.844602	0.0128184
1612	6611	0.821535	0.845527	0.0239916
1613	6612	0.781921	0.873406	0.0914847
1614	6613	0.741861	0.857552	0.115691
1615	6614	0.704702	0.826151	0.121449
1616	6615	0.673389	0.833047	0.159658
1617	6616	0.650441	0.735438	0.0849968
1618	6617	0.637914	0.67589	0.0379765
1619	6618	0.637145	0.582545	0.0546005
1620	6619	0.648343	0.602363	0.0459798
1621	6620	0.670382	0.617178	0.0532043
1622	6621	0.701052	0.678506	0.0225458
1623	6622	0.737716	0.829558	0.0918415
1624	6623	0.778024	0.79386	0.0158359
1625	6624	0.820381	0.816614	0.00376656
1626	6625	0.864057	0.845189	0.0188678
1627	6626	0.908877	0.871694	0.0371835
1628	6627	0.954513	0.891261	0.0632516
1629	6628	0.999658	0.970264	0.0293939
1630	6629	1.0419	0.977731	0.0641694
1631	6630	1.07867	1.02992	0.0487493
1632	6631	1.10835	1.03743	0.0709229
1633	6632	1.13078	1.07297	0.0578137
1634	6633	1.14698	1.08381	0.0631716
1635	6634	1.15877	1.10918	0.049592
1636	6635	1.16834	1.13984	0.0285043
1637	6636	1.17789	1.1733	0.00458733
1638	6637	1.18926	1.13026	0.0590041
1639	6638	1.20359	1.13044	0.073153
1640	6639	1.22101	1.13874	0.0822659
1641	6640	1.24048	1.1472	0.0932767
1642	6641	1.25978	1.16583	0.0939477
1643	6642	1.27558	1.18865	0.0869341
1644	6643	1.28375	1.20871	0.0750356
1645	6644	1.28008	1.21845	0.0616272
1646	6645	1.2617	1.21512	0.0465762
1647	6646	1.22855	1.2009	0.0276471
1648	6647	1.18355	1.18312	0.000427485
1649	6648	1.13109	1.15722	0.0261293
1650	6649	1.0753	1.11644	0.0411447
1651	6650	1.01923	1.06411	0.0448849
1652	6651	0.964772	1.0103	0.0455245
1653	6652	0.912838	0.981817	0.0689787
1654	6653	0.863588	0.854958	0.00862984
1655	6654	0.816667	0.771147	0.0455204
1656	6655	0.771477	0.732208	0.0392693
1657	6656	0.72746	0.725197	0.00226266
1658	6657	0.684341	0.660433	0.0239081
1659	6658	0.642237	0.668934	0.0266974
1660	6659	0.601643	0.656992	0.0553488
1661	6660	0.563349	0.637151	0.0738025
1662	6661	0.5284	0.696577	0.168177
1663	6662	0.498155	0.620809	0.122654
1664	6663	0.474467	0.521703	0.0472361
1665	6664	0.459894	0.481941	0.0220466
1666	6665	0.457763	0.45675	0.00101312
1667	6666	0.471682	0.438421	0.0332613
1668	6667	0.504121	0.456733	0.0473878
1669	6668	0.554494	0.515447	0.0390472
1670	6669	0.618362	0.591906	0.0264556
1671	6670	0.688868	0.651914	0.0369541
1672	6671	0.759206	0.726111	0.0330952
1673	6672	0.824225	0.80101	0.0232146
1674	6673	0.880735	0.82668	0.0540546
1675	6674	0.927147	0.914942	0.0122054
1676	6675	0.963001	1.04126	0.0782612
1677	6676	0.988608	1.03812	0.0495161
1678	6677	1.00479	1.07037	0.0655759
1679	6678	1.0127	1.10465	0.0919542
1680	6679	1.01376	1.13752	0.123765
1681	6680	1.00962	1.12871	0.119085
1682	6681	1.00222	1.1186	0.11638
1683	6682	0.99391	1.10128	0.107366
1684	6683	0.98748	1.08089	0.0934136
1685	6684	0.986053	1.05873	0.0726764
1686	6685	0.992605	1.03802	0.045418
1687	6686	1.00914	1.02299	0.0138531
1688	6687	1.03572	1.01678	0.0189378
1689	6688	1.0696	1.02456	0.0450372
1690	6689	1.10491	1.049	0.0559144
1691	6690	1.1342	1.09297	0.0412289
1692	6691	1.15187	1.15071	0.0011577
1693	6692	1.15647	1.20217	0.0457038
1694	6693	1.15019	1.21369	0.0635015
1695	6694	1.13681	1.17358	0.0367655
1696	6695	1.12018	1.12287	0.0026938
1697	6696	1.10348	1.09272	0.0107639
1698	6697	1.08904	1.07731	0.0117343
1699	6698	1.07826	1.03014	0.0481236
1700	6699	1.07159	0.990728	0.0808622
1701	6700	1.06842	0.987644	0.0807765
1702	6701	1.0671	0.984498	0.0826017
1703	6702	1.06501	0.962392	0.102618
1704	6703	1.05876	0.973567	0.0851935
1705	6704	1.04476	0.981055	0.0637054
1706	6705	1.02043	1.02892	0.00848784
1707	6706	0.985762	0.999823	0.0140614
1708	6707	0.943742	1.00347	0.0597323
1709	6708	0.898869	0.994884	0.0960149
1710	6709	0.855344	0.991178	0.135834
1711	6710	0.816275	0.996162	0.179887
1712	6711	0.783652	0.878095	0.0944432
1713	6712	0.758477	0.80567	0.0471929
1714	6713	0.740836	0.719279	0.0215568
1715	6714	0.729969	0.643209	0.0867602
1716	6715	0.724452	0.662084	0.0623682
1717	6716	0.722518	0.699086	0.0234323
1718	6717	0.72249	0.759207	0.036717
1719	6718	0.723207	0.756934	0.0337274
1720	6719	0.724386	0.735477	0.0110905
1721	6720	0.726884	0.749735	0.0228509
1722	6721	0.732828	0.819208	0.0863798
1723	6722	0.745469	0.822875	0.0774063
1724	6723	0.768308	0.83278	0.064472
1725	6724	0.803175	0.849249	0.0460743
1726	6725	0.848369	0.815859	0.0325102
1727	6726	0.899043	0.825354	0.0736888
1728	6727	0.94978	0.841889	0.107891
1729	6728	0.996802	0.894092	0.10271
1730	6729	1.03846	0.960462	0.0779976
1731	6730	1.07466	1.01267	0.061992
1732	6731	1.1061	1.04846	0.0576422
1733	6732	1.1337	1.08519	0.0485105
1734	6733	1.15828	1.08748	0.0707951
1735	6734	1.18043	1.10857	0.0718641
1736	6735	1.20051	1.17855	0.0219588
1737	6736	1.21879	1.15441	0.0643812
1738	6737	1.23552	1.16661	0.0689106
1739	6738	1.2511	1.1802	0.0708981
1740	6739	1.26613	1.18537	0.0807621
1741	6740	1.28123	1.18375	0.097475
1742	6741	1.29643	1.18106	0.115366
1743	6742	1.30986	1.17793	0.131926
1744	6743	1.31696	1.17603	0.140931
1745	6744	1.3121	1.17688	0.135225
1746	6745	1.29193	1.18312	0.108808
1747	6746	1.25706	1.19476	0.0622993
1748	6747	1.21077	1.20491	0.00585982
1749	6748	1.15686	1.20121	0.0443492
1750	6749	1.0986	1.15788	0.059279
1751	6750	1.03843	1.11517	0.0767435
1752	6751	0.97805	1.02903	0.0509819
1753	6752	0.91866	0.925334	0.00667416
1754	6753	0.861068	0.906837	0.0457692
1755	6754	0.805805	0.791667	0.0141379
1756	6755	0.753183	0.770997	0.0178142
1757	6756	0.703323	0.684979	0.0183437
1758	6757	0.6562	0.62079	0.0354096
1759	6758	0.61172	0.609766	0.00195422
1760	6759	0.56987	0.577776	0.00790561
1761	6760	0.53092	0.540476	0.00955568
1762	6761	0.495536	0.543582	0.0480458
1763	6762	0.464794	0.514667	0.0498734
1764	6763	0.440213	0.485965	0.0457517
1765	6764	0.423928	0.433266	0.00933788
1766	6765	0.418909	0.446407	0.0274975
1767	6766	0.428909	0.380592	0.0483168
1768	6767	0.457554	0.386949	0.0706054
1769	6768	0.506191	0.426812	0.0793789
1770	6769	0.5716	0.507556	0.0640444
1771	6770	0.646149	0.650659	0.0045103
1772	6771	0.720955	0.680824	0.0401306
1773	6772	0.789137	0.729366	0.0597713
1774	6773	0.846883	0.807264	0.039619
1775	6774	0.892849	0.864599	0.0282504
1776	6775	0.927161	0.958339	0.031178
1777	6776	0.950676	0.998319	0.0476432
1778	6777	0.964579	1.10178	0.137205
1779	6778	0.970222	1.1336	0.163379
1780	6779	0.969087	1.12735	0.158258
1781	6780	0.962807	1.1133	0.150497
1782	6781	0.953222	1.1021	0.148881
1783	6782	0.942491	1.08384	0.141347
1784	6783	0.933217	1.06159	0.128376
1785	6784	0.928476	1.03522	0.106746
1786	6785	0.931544	1.01052	0.078975
1787	6786	0.94513	0.992935	0.0478052
1788	6787	0.970256	0.984817	0.0145606
1789	6788	1.00517	0.987723	0.0174471
1790	6789	1.0449	1.00303	0.0418728
1791	6790	1.08239	1.03634	0.0460477
1792	6791	1.11161	1.08984	0.0217708
1793	6792	1.13006	1.15713	0.0270744
1794	6793	1.13877	1.20246	0.0636887
1795	6794	1.14065	1.18097	0.0403247
1796	6795	1.13905	1.11201	0.0270435
1797	6796	1.13686	1.08104	0.055821
1798	6797	1.13625	1.07528	0.0609739
1799	6798	1.13851	1.09394	0.0445743
1800	6799	1.14398	1.0428	0.10118
1801	6800	1.15214	1.02578	0.126365
1802	6801	1.16169	1.01167	0.150018
1803	6802	1.17063	1.03821	0.132419
1804	6803	1.17625	1.03751	0.138736
1805	6804	1.17505	1.06211	0.112943
1806	6805	1.16312	1.03001	0.133115
1807	6806	1.1379	1.06347	0.0744324
1808	6807	1.10032	1.04315	0.0571678
1809	6808	1.05454	1.05808	0.00354183
1810	6809	1.00556	1.04777	0.042214
1811	6810	0.957316	1.03993	0.0826092
1812	6811	0.912268	0.986666	0.0743984
1813	6812	0.87155	0.921115	0.0495651
1814	6813	0.835298	0.860686	0.0253882
1815	6814	0.802925	0.797389	0.00553592
1816	6815	0.773412	0.719909	0.0535034
1817	6816	0.745621	0.693357	0.0522643
1818	6817	0.718595	0.705878	0.0127167
1819	6818	0.691788	0.703487	0.011699
1820	6819	0.665179	0.722391	0.0572118
1821	6820	0.63931	0.68255	0.0432395
1822	6821	0.615327	0.721974	0.106647
1823	6822	0.595123	0.667481	0.0723578
1824	6823	0.581533	0.683713	0.10218
1825	6824	0.578287	0.630985	0.0526981
1826	6825	0.589293	0.669708	0.0804145
1827	6826	0.616981	0.680114	0.0631333
1828	6827	0.660514	0.63991	0.0206038
1829	6828	0.715565	0.650265	0.0653003
1830	6829	0.776187	0.710505	0.0656819
1831	6830	0.837062	0.761566	0.0754961
1832	6831	0.894566	0.815659	0.0789074
1833	6832	0.946666	0.891007	0.055659
1834	6833	0.992384	0.973719	0.0186654
1835	6834	1.03132	0.991312	0.040008
1836	6835	1.06338	1.0326	0.0307832
1837	6836	1.08864	1.07563	0.0130105
1838	6837	1.10741	1.10969	0.00228158
1839	6838	1.12023	1.14634	0.0261111
1840	6839	1.12795	1.14357	0.015621
1841	6840	1.13189	1.14811	0.0162151
1842	6841	1.13388	1.15144	0.0175569
1843	6842	1.13636	1.14639	0.0100251
1844	6843	1.14207	1.135	0.00706978
1845	6844	1.15344	1.12134	0.0321012
1846	6845	1.17146	1.11207	0.059388
1847	6846	1.19459	1.10744	0.0871489
1848	6847	1.21809	1.11384	0.104249
1849	6848	1.23495	1.13714	0.0978129
1850	6849	1.23883	1.17944	0.0593884
1851	6850	1.22693	1.22867	0.00173529
1852	6851	1.20044	1.25665	0.0562117
1853	6852	1.16293	1.23426	0.071332
1854	6853	1.11849	1.17946	0.0609727
1855	6854	1.07076	1.11903	0.0482731
1856	6855	1.02252	1.07324	0.0507167
1857	6856	0.975767	0.998811	0.0230443
1858	6857	0.931794	0.956833	0.025039
1859	6858	0.891203	0.906375	0.0151721
1860	6859	0.853898	0.827767	0.0261315
1861	6860	0.819046	0.777573	0.0414725
1862	6861	0.785207	0.758039	0.0271676
1863	6862	0.750784	0.741189	0.00959529
1864	6863	0.714732	0.72778	0.0130484
1865	6864	0.677163	0.732783	0.0556198
1866	6865	0.639385	0.711198	0.0718134
1867	6866	0.603428	0.713429	0.110001
1868	6867	0.571561	0.662267	0.0907063
1869	6868	0.546157	0.647424	0.101267
1870	6869	0.529814	0.566043	0.0362293
1871	6870	0.525394	0.537793	0.0123992
1872	6871	0.535638	0.501642	0.033996
1873	6872	0.562178	0.506218	0.0559602
1874	6873	0.604343	0.551437	0.0529065
1875	6874	0.658762	0.633842	0.0249204
1876	6875	0.720353	0.718323	0.0020302
1877	6876	0.783986	0.744854	0.0391318
1878	6877	0.845632	0.788775	0.0568572
1879	6878	0.902568	0.84785	0.0547179
1880	6879	0.953021	0.902374	0.0506471
1881	6880	0.995757	0.96707	0.0286869
1882	6881	1.02994	1.01104	0.018899
1883	6882	1.05524	1.09598	0.0407415
1884	6883	1.07197	1.10035	0.028384
1885	6884	1.0811	1.1164	0.0353042
1886	6885	1.08411	1.15919	0.0750827
1887	6886	1.08294	1.14068	0.0577427
1888	6887	1.07992	1.13511	0.0551924
1889	6888	1.07771	1.12289	0.0451817
1890	6889	1.07916	1.10092	0.0217606
1891	6890	1.0868	1.08633	0.000474782
1892	6891	1.10228	1.07721	0.0250656
1893	6892	1.12542	1.0763	0.0491152
1894	6893	1.15346	1.08644	0.0670206
1895	6894	1.1807	1.11017	0.0705324
1896	6895	1.19984	1.14759	0.0522481
1897	6896	1.20506	1.1923	0.0127563
1898	6897	1.19461	1.22594	0.031325
1899	6898	1.17077	1.22784	0.0570705
1900	6899	1.13783	1.19384	0.0560109
1901	6900	1.10022	1.1496	0.0493834
1902	6901	1.06159	1.10276	0.0411718
1903	6902	1.02457	1.06841	0.0438366
1904	6903	0.990822	1.00159	0.0107712
1905	6904	0.961096	0.957027	0.00406885
1906	6905	0.935195	0.912033	0.0231624
1907	6906	0.911963	0.874234	0.0377289
1908	6907	0.889394	0.822618	0.0667762
1909	6908	0.865022	0.830167	0.0348551
1910	6909	0.836661	0.885628	0.048967
1911	6910	0.803328	0.846199	0.0428709
1912	6911	0.76583	0.853258	0.0874282
1913	6912	0.726507	0.840199	0.113692
1914	6913	0.688375	0.814771	0.126396
1915	6914	0.654432	0.794627	0.140195
1916	6915	0.627445	0.754202	0.126757
1917	6916	0.609978	0.695182	0.0852039
1918	6917	0.604253	0.608244	0.00399081
1919	6918	0.611696	0.568447	0.0432491
1920	6919	0.632347	0.595588	0.0367592
1921	6920	0.664608	0.606112	0.0584957
1922	6921	0.705655	0.714278	0.00862298
1923	6922	0.752315	0.727869	0.0244458
1924	6923	0.801864	0.801169	0.000694788
1925	6924	0.852394	0.800894	0.0515002
1926	6925	0.90269	0.868462	0.0342276
1927	6926	0.951768	0.88647	0.0652979
1928	6927	0.998298	0.989739	0.00855934
1929	6928	1.04039	0.988	0.0523904
1930	6929	1.07608	1.06606	0.0100235
1931	6930	1.1041	1.05438	0.0497196
1932	6931	1.12434	1.07594	0.0483958
1933	6932	1.13776	1.13775	1.37348e-05
1934	6933	1.1461	1.12421	0.0218942
1935	6934	1.15161	1.1761	0.0244889
1936	6935	1.15675	1.17092	0.0141738
1937	6936	1.16389	1.13426	0.0296348
1938	6937	1.17483	1.12478	0.0500543
1939	6938	1.19044	1.12293	0.0675053
1940	6939	1.21017	1.1268	0.0833707
1941	6940	1.23176	1.14216	0.0895996
1942	6941	1.25119	1.16597	0.0852159
1943	6942	1.2632	1.19389	0.0693126
1944	6943	1.26269	1.21748	0.0452072
1945	6944	1.24664	1.22616	0.0204841
1946	6945	1.21544	1.21563	0.00018693
1947	6946	1.17242	1.19433	0.0219138
1948	6947	1.12216	1.16498	0.0428172
1949	6948	1.06885	1.11933	0.0504794
1950	6949	1.0156	1.08933	0.0737297
1951	6950	0.964408	1.01508	0.050677
1952	6951	0.916271	0.951396	0.0351249
1953	6952	0.87137	0.884845	0.0134751
1954	6953	0.829217	0.819347	0.00986994
1955	6954	0.788881	0.76536	0.0235211
1956	6955	0.749314	0.757265	0.00795118
1957	6956	0.709744	0.773034	0.0632903
1958	6957	0.669983	0.670478	0.00049544
1959	6958	0.630523	0.662593	0.03207
1960	6959	0.59242	0.651272	0.0588524
1961	6960	0.557108	0.639779	0.0826706
1962	6961	0.526319	0.620662	0.0943431
1963	6962	0.502183	0.594505	0.0923216
1964	6963	0.487403	0.554001	0.0665979
1965	6964	0.48527	0.519304	0.0340344
1966	6965	0.499095	0.459915	0.0391797
1967	6966	0.530823	0.471413	0.0594105
1968	6967	0.579413	0.522871	0.0565419
1969	6968	0.640475	0.591783	0.0486924
1970	6969	0.707797	0.671816	0.0359813
1971	6970	0.775454	0.730709	0.0447447
1972	6971	0.838992	0.795304	0.0436876
1973	6972	0.895524	0.822331	0.0731926
1974	6973	0.943361	0.911132	0.0322295
1975	6974	0.981665	0.978896	0.00276921
1976	6975	1.01026	1.0264	0.0161438
1977	6976	1.02956	1.06863	0.0390698
1978	6977	1.04043	1.10453	0.0640982
1979	6978	1.04416	1.17975	0.135589
1980	6979	1.04238	1.15021	0.107831
1981	6980	1.03708	1.13559	0.0985052
1982	6981	1.03066	1.11757	0.086913
1983	6982	1.02592	1.09661	0.0706854
1984	6983	1.02595	1.07671	0.050757
1985	6984	1.03351	1.05813	0.0246161
1986	6985	1.05034	1.04513	0.00521432
1987	6986	1.07619	1.04124	0.0349483
1988	6987	1.108	1.05147	0.0565348
1989	6988	1.1397	1.07832	0.0613768
1990	6989	1.16378	1.1222	0.041578
1991	6990	1.17473	1.17662	0.00189476
1992	6991	1.17135	1.21879	0.0474358
1993	6992	1.15616	1.21995	0.0637859
1994	6993	1.13331	1.17686	0.0435512
1995	6994	1.1069	1.13166	0.0247618
1996	6995	1.08029	1.09504	0.0147506
1997	6996	1.05591	1.06927	0.0133591
1998	6997	1.03528	1.00615	0.0291259
[truncated: 2,676 more rows]

[truncated: 55 more sheets: Fig3c_right, Fig4b, Fig4c, Fig5a, Fig5c, Fig5b, FigS1ab, FigS1ac, FigS2a, FigS2b, FigS2c, FigS2d, FigS3c_top, FigS3c_middle, FigS3c_bottom, FigS3d12, FigS3d13, FigS3d14, FigS3d15, FigS3d16 …]
